# Supplementary material for: Comparative genome analysis and the genome-shaping role of long terminal repeat retrotransposons in the evolutionary divergence of fungal pathogens Blastomyces dermatitidis and Blastomyces gilchristii
Source: G3 (Bethesda). 2024 Aug 20;14(11):jkae194. doi: 10.1093/g3journal/jkae194 (PMC11540331; doi:10.1093/g3journal/jkae194)
Supplement: jkae194_Supplementary_Data [file jkae194_supplementary_data.zip]

Archive with 5 entries (5 files):
- Figure S1 with title.tif
- Figure S2 with title.tif
- Supplemental_Figure_Legends_G3-2024-405110.docx
- Supplemental_Material_-_Table_S1_and_Table_S2_G3-2024-405110.docx
- Supplemental_Material_-_Table_S3_G3-2024-405110.xlsx
