# Supplementary material for: Comparative genome analysis and the genome-shaping role of long terminal repeat retrotransposons in the evolutionary divergence of fungal pathogens Blastomyces dermatitidis and Blastomyces gilchristii
Source: G3 (Bethesda). 2024 Aug 20;14(11):jkae194. doi: 10.1093/g3journal/jkae194 (PMC11540331; doi:10.1093/g3journal/jkae194)
Supplement: jkae194_Supplementary_Data [file jkae194_supplementary_data.zip › Supplemental_Material_-_Table_S3_G3-2024-405110.xlsx]

## Sheet: Table_S3
Table S3: Counts of InterProScan functional classifications of protein predictions from genomes of B. dermatitidis ER3, 22281, 23166 and B. gilchristii SLH14081, 22264 and 23019
		B. dermatitidis			B. gilchristii
IPR No.	Descriptions	ER3	22281	23166	SLH14081	22264	23019	Sum B. dermatitidis	Sum B. gilchristii	Expected B. dermatitidis	Expected B. gilchristii	ꭓ2 p-value	B-H P.adj p-value
IPR022198	Protein of unknown function DUF3723	4	4	4	8	10	9	12	27	19.5	19.5	0.0163092	1
IPR022190	Protein of unknown function DUF3716	0	1	0	2	3	2	1	7	4	4	0.0338949	1
IPR001138	Zn(2)Cys(6) fungal-type DNA-binding domain	64	74	84	83	88	91	222	262	242	242	0.0690363	1
IPR003833	Carboxyltransferase domain, subdomain C and D	0	0	0	1	1	1	0	3	1.5	1.5	0.0832645	1
IPR029404	CDAN1-interacting nuclease 1	0	0	0	1	1	1	0	3	1.5	1.5	0.0832645	1
IPR025972	Beta-galactosidase, domain 3	0	0	0	1	1	1	0	3	1.5	1.5	0.0832645	1
IPR036833	Beta-galactosidase, domain 3 superfamily	0	0	0	1	1	1	0	3	1.5	1.5	0.0832645	1
IPR019623	Protein Rot1	0	0	0	1	1	1	0	3	1.5	1.5	0.0832645	1
IPR001859	Trypanosoma cruzi ribosomal protein P2-like	0	0	0	1	1	1	0	3	1.5	1.5	0.0832645	1
IPR015898	G-protein gamma-like domain	0	0	0	1	1	1	0	3	1.5	1.5	0.0832645	1
IPR036284	G-protein gamma-like domain superfamily	0	0	0	1	1	1	0	3	1.5	1.5	0.0832645	1
IPR041848	Guanine nucleotide-binding protein subunit gamma, fungal	0	0	0	1	1	1	0	3	1.5	1.5	0.0832645	1
IPR041981	ZZZ3, zinc finger, ZZ-type	0	0	0	1	1	1	0	3	1.5	1.5	0.0832645	1
IPR019607	Putative zinc-finger domain	0	0	0	1	1	1	0	3	1.5	1.5	0.0832645	1
IPR012137	Nitrate reductase NADH dependent	0	0	0	1	1	1	0	3	1.5	1.5	0.0832645	1
IPR002053	Glycoside hydrolase, family 25	0	0	0	1	1	1	0	3	1.5	1.5	0.0832645	1
IPR018077	Glycoside hydrolase, family 25 subgroup	0	0	0	1	1	1	0	3	1.5	1.5	0.0832645	1
IPR002579	Peptide methionine sulphoxide reductase MrsB domain	0	0	0	1	1	1	0	3	1.5	1.5	0.0832645	1
IPR028427	Peptide methionine sulfoxide reductase MsrB	0	0	0	1	1	1	0	3	1.5	1.5	0.0832645	1
IPR015942	Asp/Glu/hydantoin racemase	0	0	0	1	1	1	0	3	1.5	1.5	0.0832645	1
IPR002668	Concentrative nucleoside transporter N-terminal domain	0	0	0	1	1	1	0	3	1.5	1.5	0.0832645	1
IPR008276	Concentrative nucleoside transporter	0	0	0	1	1	1	0	3	1.5	1.5	0.0832645	1
IPR011657	Concentrative nucleoside transporter C-terminal domain	0	0	0	1	1	1	0	3	1.5	1.5	0.0832645	1
IPR022099	Domain of unknown function DUF3638	0	0	0	1	1	1	0	3	1.5	1.5	0.0832645	1
IPR022105	Domain of unknown function DUF3645	0	0	0	1	1	1	0	3	1.5	1.5	0.0832645	1
IPR046541	Domain of unknown function DUF6606	0	0	0	1	1	1	0	3	1.5	1.5	0.0832645	1
IPR018807	Cell wall protein YJL171C/Tos1, N-terminal	1	1	1	0	0	0	3	0	1.5	1.5	0.0832645	1
IPR014047	Chromate transporter, long chain	1	1	1	0	0	0	3	0	1.5	1.5	0.0832645	1
IPR041821	CG11883-like, N-terminal metallophosphatase domain	1	1	1	0	0	0	3	0	1.5	1.5	0.0832645	1
IPR020428	Atypical dual-specificity phosphatase Siw14-like, plant and fungi	1	1	1	0	0	0	3	0	1.5	1.5	0.0832645	1
IPR022407	Oxidoreductase, molybdopterin binding site	1	1	1	0	0	0	3	0	1.5	1.5	0.0832645	1
IPR016688	Mechanosensitive ion channel MscS-like, plants/fungi	1	1	1	0	0	0	3	0	1.5	1.5	0.0832645	1
IPR023434	Argininosuccinate synthase, type 1 subfamily	1	1	1	0	0	0	3	0	1.5	1.5	0.0832645	1
IPR034167	Nab3, RNA recognition motif	1	1	1	0	0	0	3	0	1.5	1.5	0.0832645	1
IPR035800	Sla1, first SH3 domain	1	1	1	0	0	0	3	0	1.5	1.5	0.0832645	1
IPR003812	Fido domain	1	1	1	0	0	0	3	0	1.5	1.5	0.0832645	1
IPR006440	Death on curing protein	1	1	1	0	0	0	3	0	1.5	1.5	0.0832645	1
IPR036597	Fido-like domain superfamily	1	1	1	0	0	0	3	0	1.5	1.5	0.0832645	1
IPR018843	U3 small nucleolar RNA-associated protein 8	1	1	1	0	0	0	3	0	1.5	1.5	0.0832645	1
IPR044152	NADPH dehydrogenase YqjM-like	1	1	1	0	0	0	3	0	1.5	1.5	0.0832645	1
IPR040976	Fungal-type protein kinase	8	13	17	10	6	9	38	25	31.5	31.5	0.101454	1
IPR011047	Quinoprotein alcohol dehydrogenase-like superfamily	8	7	7	10	12	12	22	34	28	28	0.108809	1
IPR036864	Zn(2)-C6 fungal-type DNA-binding domain superfamily	60	69	79	76	83	81	208	240	224	224	0.13057	1
IPR031348	Fungal N-terminal domain of STAND protein	0	1	2	3	2	3	3	8	5.5	5.5	0.131668	1
IPR021264	YDR124W-like	1	1	1	2	3	3	3	8	5.5	5.5	0.131668	1
IPR036047	F-box-like domain superfamily	34	40	37	42	45	47	111	134	122.5	122.5	0.14172	1
IPR008412	Bone sialoprotein 2	0	0	0	0	1	1	0	2	1	1	0.157299	1
IPR025877	MobA-like NTP transferase	0	0	0	0	1	1	0	2	1	1	0.157299	1
IPR036113	Glu-tRNAGln amidotransferase superfamily, subunit C	0	0	0	0	1	1	0	2	1	1	0.157299	1
IPR039698	Polyprenol reductase	0	0	0	0	1	1	0	2	1	1	0.157299	1
IPR011555	V-ATPase proteolipid subunit C, eukaryotic	0	1	1	2	2	2	2	6	4	4	0.157299	1
IPR017981	GPCR, family 2-like, transmembrane domain	0	0	0	0	1	1	0	2	1	1	0.157299	1
IPR011696	Huwentoxin-1 family	0	0	0	0	1	1	0	2	1	1	0.157299	1
IPR035105	Deoxycytidylate deaminase domain	0	0	0	0	1	1	0	2	1	1	0.157299	1
IPR001372	Dynein light chain, type 1/2	0	0	0	0	1	1	0	2	1	1	0.157299	1
IPR037177	Dynein light chain superfamily	0	0	0	0	1	1	0	2	1	1	0.157299	1
IPR031615	MYND-like zinc finger	0	1	1	2	2	2	2	6	4	4	0.157299	1
IPR000077	Ribosomal protein L39e	0	0	0	0	1	1	0	2	1	1	0.157299	1
IPR023626	Ribosomal protein L39e domain superfamily	0	0	0	0	1	1	0	2	1	1	0.157299	1
IPR020266	Mitochondrial import receptor subunit Tom6	0	0	0	0	1	1	0	2	1	1	0.157299	1
IPR025423	Domain of unknown function DUF4149	0	0	0	1	1	0	0	2	1	1	0.157299	1
IPR013880	Yos1-like	0	0	0	0	1	1	0	2	1	1	0.157299	1
IPR008584	CXXC motif containing zinc binding protein, eukaryotic	0	0	0	1	1	0	0	2	1	1	0.157299	1
IPR014368	Cytochrome c oxidase, subunit VIIa, fungal	0	0	0	0	1	1	0	2	1	1	0.157299	1
IPR019334	Transmembrane protein 170	0	0	0	0	1	1	0	2	1	1	0.157299	1
IPR028098	Glycosyltransferase subfamily 4-like, N-terminal domain	0	1	1	0	0	0	2	0	1	1	0.157299	1
IPR044662	Stress-response A/B barrel domain-containing protein HS1/DABB1-like	0	1	1	0	0	0	2	0	1	1	0.157299	1
IPR039545	Post-GPI attachment to proteins factor 2	1	1	0	0	0	0	2	0	1	1	0.157299	1
IPR014898	Zinc finger, C2H2, LYAR-type	1	1	0	0	0	0	2	0	1	1	0.157299	1
IPR039999	Cell growth-regulating nucleolar protein	1	1	0	0	0	0	2	0	1	1	0.157299	1
IPR002928	Myosin tail	0	1	1	0	0	0	2	0	1	1	0.157299	1
IPR044774	Suv3, DEXQ-box helicase domain	1	1	0	0	0	0	2	0	1	1	0.157299	1
IPR015007	Nuclear pore complex, NUP2/50/61	0	1	1	0	0	0	2	0	1	1	0.157299	1
IPR005260	Aspartate kinase, monofunctional class	1	1	0	0	0	0	2	0	1	1	0.157299	1
IPR003154	S1/P1 nuclease	0	1	1	0	0	0	2	0	1	1	0.157299	1
IPR035543	Translation initiation factor eIF-2B subunit epsilon, N-terminal	1	1	0	0	0	0	2	0	1	1	0.157299	1
IPR006777	Minor spike protein	0	2	0	0	0	0	2	0	1	1	0.157299	1
IPR012681	Nucleobase cation symporter-1, NCS1	0	0	0	1	0	1	0	2	1	1	0.157299	1
IPR043719	Domain of unknown function DUF5660	0	0	0	1	0	1	0	2	1	1	0.157299	1
IPR007264	H/ACA ribonucleoprotein complex, subunit Nop10	0	0	0	1	0	1	0	2	1	1	0.157299	1
IPR036756	H/ACA ribonucleoprotein complex, subunit Nop10 superfamily	0	0	0	1	0	1	0	2	1	1	0.157299	1
IPR018266	Ribosomal protein L35Ae, conserved site	1	0	1	0	0	0	2	0	1	1	0.157299	1
IPR004765	NPC1-like	1	0	1	0	0	0	2	0	1	1	0.157299	1
IPR039198	Srl3/Whi5	1	0	1	0	0	0	2	0	1	1	0.157299	1
IPR034397	Prp24, RNA recognition motif1	1	0	1	0	0	0	2	0	1	1	0.157299	1
IPR034398	Prp24, RNA recognition motif2	1	0	1	0	0	0	2	0	1	1	0.157299	1
IPR004516	Histidine-tRNA ligase/ATP phosphoribosyltransferase regulatory subunit	1	0	1	0	0	0	2	0	1	1	0.157299	1
IPR001579	Glycosyl hydrolases family 18 (GH18) active site	3	3	4	6	5	6	10	17	13.5	13.5	0.177932	1
IPR043519	Nucleotidyltransferase superfamily	9	11	11	14	14	14	31	42	36.5	36.5	0.197937	1
IPR005593	Xylulose 5-phosphate/Fructose 6-phosphate phosphoketolase	2	2	3	1	1	1	7	3	5	5	0.205903	1
IPR039367	Initiation-specific alpha-1,6-mannosyltransferase Och1-like	1	1	1	2	3	2	3	7	5	5	0.205903	1
IPR016192	APOBEC/CMP deaminase, zinc-binding	1	1	1	2	2	3	3	7	5	5	0.205903	1
IPR012951	Berberine/berberine-like	2	2	2	3	4	4	6	11	8.5	8.5	0.225253	1
IPR011701	Major facilitator superfamily	87	93	96	96	103	105	276	304	290	290	0.244977	1
IPR043375	Fibrous sheath CABYR-binding protein	2	0	0	2	2	1	2	5	3.5	3.5	0.256839	1
IPR024368	Zinc binding protein Ecl1/2/3	0	1	1	1	2	2	2	5	3.5	3.5	0.256839	1
IPR023578	Ras guanine nucleotide exchange factor domain superfamily	4	4	4	7	6	5	12	18	15	15	0.273322	1
IPR005914	Acetoacetyl-CoA synthase	1	2	2	3	3	3	5	9	7	7	0.285049	1
IPR003100	PAZ domain	1	2	2	3	3	3	5	9	7	7	0.285049	1
IPR023780	Chromo domain	5	7	7	5	4	4	19	13	16	16	0.288844	1
IPR017930	Myb domain	8	9	9	12	11	11	26	34	30	30	0.3017	1
IPR001810	F-box domain	37	41	39	42	45	46	117	133	125	125	0.311572	1
IPR019819	Carboxylesterase type B, conserved site	1	1	1	2	2	2	3	6	4.5	4.5	0.317311	1
IPR007745	Cytochrome c oxidase copper chaperone	0	0	1	1	1	1	1	3	2	2	0.317311	1
IPR023045	Molybdenum cofactor biosynthesis C	1	1	1	0	1	0	3	1	2	2	0.317311	1
IPR013182	Domain of unknown function DUF1720	1	1	1	2	2	2	3	6	4.5	4.5	0.317311	1
IPR023318	Ubiquitin activating enzyme, alpha domain superfamily	1	1	1	2	2	2	3	6	4.5	4.5	0.317311	1
IPR033127	Ubiquitin-activating enzyme E1, Cys active site	1	1	1	2	2	2	3	6	4.5	4.5	0.317311	1
IPR042449	Ubiquitin-activating enzyme E1, inactive adenylation domain, subdomain 1	1	1	1	2	2	2	3	6	4.5	4.5	0.317311	1
IPR038883	Uncharacterized protein AN11006-like	0	0	0	0	1	0	0	1	0.5	0.5	0.317311	1
IPR001533	Pterin 4 alpha carbinolamine dehydratase	0	0	1	1	1	1	1	3	2	2	0.317311	1
IPR036428	Pterin 4 alpha carbinolamine dehydratase superfamily	0	0	1	1	1	1	1	3	2	2	0.317311	1
IPR015882	Beta-hexosaminidase, bacterial type, N-terminal	1	1	1	2	2	2	3	6	4.5	4.5	0.317311	1
IPR029018	Beta-hexosaminidase-like, domain 2	4	3	3	5	5	5	10	15	12.5	12.5	0.317311	1
IPR029240	MMS19, N-terminal	2	2	2	1	1	1	6	3	4.5	4.5	0.317311	1
IPR039920	DNA repair/transcription protein MET18/MMS19	2	2	2	1	1	1	6	3	4.5	4.5	0.317311	1
IPR034004	Pol I subunit A12, C-terminal zinc ribbon	2	2	2	1	1	1	6	3	4.5	4.5	0.317311	1
IPR002030	Mitochondrial carrier UCP-like	0	0	1	1	1	1	1	3	2	2	0.317311	1
IPR042493	Bacterial type XPD DNA helicase, FeS cluster domain	1	0	0	1	1	1	1	3	2	2	0.317311	1
IPR019411	MMM1 domain	1	1	1	2	2	2	3	6	4.5	4.5	0.317311	1
IPR018371	Chitin-binding, type 1, conserved site	1	0	0	1	1	1	1	3	2	2	0.317311	1
IPR006773	Proteasomal ubiquitin receptor Rpn13/ADRM1	2	2	2	1	1	1	6	3	4.5	4.5	0.317311	1
IPR016805	Intermembrane space protein MIX23, fungal	1	1	1	0	1	0	3	1	2	2	0.317311	1
IPR045168	YTH domain containing protein	1	1	1	2	2	2	3	6	4.5	4.5	0.317311	1
IPR026584	Rad9	1	0	0	1	1	1	1	3	2	2	0.317311	1
IPR004393	Nicotinate-nucleotide pyrophosphorylase	1	0	0	1	1	1	1	3	2	2	0.317311	1
IPR022412	Quinolinate phosphoribosyl transferase, N-terminal	1	0	0	1	1	1	1	3	2	2	0.317311	1
IPR037128	Quinolinate phosphoribosyl transferase, N-terminal domain superfamily	1	0	0	1	1	1	1	3	2	2	0.317311	1
IPR004202	Cytochrome c oxidase subunit VIIc	1	0	0	1	1	1	1	3	2	2	0.317311	1
IPR038336	NET domain superfamily	1	1	1	2	2	2	3	6	4.5	4.5	0.317311	1
IPR007858	Dpy-30 motif	1	1	1	0	1	0	3	1	2	2	0.317311	1
IPR007128	Nuclear MIS12/MIND complex subunit PMF1/Nnf1	2	2	2	1	1	1	6	3	4.5	4.5	0.317311	1
IPR007513	Small EDRK-rich factor-like, N-terminal	0	0	1	1	1	1	1	3	2	2	0.317311	1
IPR006093	Oxygen oxidoreductase covalent FAD-binding site	1	1	1	2	2	2	3	6	4.5	4.5	0.317311	1
IPR030127	I-BAR domain containing protein MTSS1/MTSS2	0	0	0	0	1	0	0	1	0.5	0.5	0.317311	1
IPR011877	Ribokinase	1	0	0	1	1	1	1	3	2	2	0.317311	1
IPR026841	Inositolphosphotransferase Aur1/Ipt1	1	1	1	2	2	2	3	6	4.5	4.5	0.317311	1
IPR024775	DinB-like domain	0	0	1	1	1	1	1	3	2	2	0.317311	1
IPR013097	Stress responsive alpha-beta barrel	2	2	2	1	1	1	6	3	4.5	4.5	0.317311	1
IPR001518	Argininosuccinate synthase	1	1	1	2	2	2	3	6	4.5	4.5	0.317311	1
IPR024074	Argininosuccinate synthetase, catalytic/multimerisation domain body	1	1	1	2	2	2	3	6	4.5	4.5	0.317311	1
IPR004205	Cytochrome b-c1 complex subunit 8	0	0	1	1	1	1	1	3	2	2	0.317311	1
IPR036642	Cytochrome b-c1 complex subunit 8 superfamily	0	0	1	1	1	1	1	3	2	2	0.317311	1
IPR042063	Ubiquitin-activating enzyme E1, SCCH domain	2	2	2	1	1	1	6	3	4.5	4.5	0.317311	1
IPR001133	NADH-ubiquinone oxidoreductase chain 4L/K	0	0	0	0	1	0	0	1	0.5	0.5	0.317311	1
IPR039428	NADH-ubiquinone oxidoreductase chain 4L/Mnh complex subunit C1-like	0	0	0	0	1	0	0	1	0.5	0.5	0.317311	1
IPR004522	Asparagine-tRNA ligase	2	2	2	1	1	1	6	3	4.5	4.5	0.317311	1
IPR042042	Protein transport protein Tip20, domain B	1	0	0	1	1	1	1	3	2	2	0.317311	1
IPR002165	Plexin repeat	0	1	0	1	1	1	1	3	2	2	0.317311	1
IPR034201	RNPS1, RNA recognition motif	0	0	1	1	1	1	1	3	2	2	0.317311	1
IPR039961	NADH-ubiquinone oxidoreductase 9.5kDa subunit	0	0	1	1	1	1	1	3	2	2	0.317311	1
IPR018042	Aspartate kinase, conserved site	0	0	1	1	1	1	1	3	2	2	0.317311	1
IPR004354	Meiotic recombination protein Rec114	0	1	0	1	1	1	1	3	2	2	0.317311	1
IPR021706	Protein of unknown function DUF2990	1	0	0	1	1	1	1	3	2	2	0.317311	1
IPR003422	Cytochrome b-c1 complex, subunit 6	1	0	0	1	1	1	1	3	2	2	0.317311	1
IPR043970	FUZ/MON1/HPS1, third Longin domain	0	1	0	1	1	1	1	3	2	2	0.317311	1
IPR007918	Mitochondrial distribution/morphology family 35/apoptosis	0	0	1	1	1	1	1	3	2	2	0.317311	1
IPR011184	DNA mismatch repair Msh2-type	1	2	3	1	1	1	6	3	4.5	4.5	0.317311	1
IPR024240	Alpha-N-acetylglucosaminidase, N-terminal	1	0	0	1	1	1	1	3	2	2	0.317311	1
IPR039629	R3H domain-containing protein 4	0	1	0	1	1	1	1	3	2	2	0.317311	1
IPR019182	Cytochrome b-c1 complex subunit 10, fungi	0	0	1	1	1	1	1	3	2	2	0.317311	1
IPR037504	[PSI+] induction protein 2	1	0	0	1	1	1	1	3	2	2	0.317311	1
IPR019772	Ferrochelatase, active site	0	0	1	1	1	1	1	3	2	2	0.317311	1
IPR001780	Ribosomal protein L35A	1	1	1	1	0	0	3	1	2	2	0.317311	1
IPR038661	Ribosomal protein L35A superfamily	1	1	1	1	0	0	3	1	2	2	0.317311	1
IPR018860	Anaphase-promoting complex, subunit CDC26	1	1	1	1	0	0	3	1	2	2	0.317311	1
IPR034093	Ketohexokinase	1	1	1	0	0	1	3	1	2	2	0.317311	1
IPR039853	Pinin	1	1	1	0	0	1	3	1	2	2	0.317311	1
IPR012445	Autophagy-related protein 101	1	1	1	1	0	0	3	1	2	2	0.317311	1
IPR019473	Transcription factor TFIID, subunit 8, C-terminal	1	1	1	1	0	0	3	1	2	2	0.317311	1
IPR002767	Thiamine-binding protein	1	1	1	1	0	0	3	1	2	2	0.317311	1
IPR029756	MTH1187/YkoF-like	1	1	1	1	0	0	3	1	2	2	0.317311	1
IPR016207	Ketol-acid reductoisomerase, fungi	1	1	1	0	0	1	3	1	2	2	0.317311	1
IPR028606	Polyribonucleotide 5-hydroxyl-kinase Clp1	1	1	1	1	0	0	3	1	2	2	0.317311	1
IPR008766	Replication gene A protein	0	1	0	0	0	0	1	0	0.5	0.5	0.317311	1
IPR003514	Microviridae F protein	0	1	0	0	0	0	1	0	0.5	0.5	0.317311	1
IPR004196	Scaffold protein D	0	1	0	0	0	0	1	0	0.5	0.5	0.317311	1
IPR016184	Capsid/spike protein, ssDNA virus	0	1	0	0	0	0	1	0	0.5	0.5	0.317311	1
IPR036632	Scaffold protein D superfamily	0	1	0	0	0	0	1	0	0.5	0.5	0.317311	1
IPR037002	Microviridae F protein superfamily	0	1	0	0	0	0	1	0	0.5	0.5	0.317311	1
IPR017348	Serine/threonine-protein kinase pim-1/2/3	0	1	0	0	0	0	1	0	0.5	0.5	0.317311	1
IPR023676	Ribosomal protein S14, type Z, archaeal	0	0	0	0	0	1	0	1	0.5	0.5	0.317311	1
IPR009101	Gurmarin/antifungal peptide	0	0	0	0	0	1	0	1	0.5	0.5	0.317311	1
IPR024206	Gurmarin/antimicrobial peptide	0	0	0	0	0	1	0	1	0.5	0.5	0.317311	1
IPR006995	ATP synthase, F0 complex, subunit J	0	0	0	0	0	1	0	1	0.5	0.5	0.317311	1
IPR012576	NADH dehydrogenase [ubiquinone] 1 beta subcomplex subunit 3	0	0	0	0	0	1	0	1	0.5	0.5	0.317311	1
IPR000473	Ribosomal protein L36	0	0	0	0	0	1	0	1	0.5	0.5	0.317311	1
IPR035977	Ribosomal protein L36 superfamily	0	0	0	0	0	1	0	1	0.5	0.5	0.317311	1
IPR024481	Helicase Sen1, N-terminal	0	0	0	0	0	1	0	1	0.5	0.5	0.317311	1
IPR025213	Kinetochore Sim4 complex subunit Fta2	0	0	1	2	0	1	1	3	2	2	0.317311	1
IPR038028	Nucleosome-remodeling factor subunit BPTF	0	0	0	0	0	1	0	1	0.5	0.5	0.317311	1
IPR044620	DnaJ protein P58IPK-like	0	0	0	0	0	1	0	1	0.5	0.5	0.317311	1
IPR024610	Inhibitor of growth protein, N-terminal histone-binding	0	0	0	0	0	1	0	1	0.5	0.5	0.317311	1
IPR028651	ING family	0	0	0	0	0	1	0	1	0.5	0.5	0.317311	1
IPR010285	DNA helicase Pif1-like	0	0	0	0	0	1	0	1	0.5	0.5	0.317311	1
IPR008929	Chondroitin AC/alginate lyase	0	0	0	0	0	1	0	1	0.5	0.5	0.317311	1
IPR003131	Potassium channel tetramerisation-type BTB domain	0	0	1	0	0	0	1	0	0.5	0.5	0.317311	1
IPR034862	Fungal Mei2-like, RNA recognition motif 3	0	0	1	0	0	0	1	0	0.5	0.5	0.317311	1
IPR006856	Mating-type protein MAT alpha 1, HMG-box	0	0	1	0	0	0	1	0	0.5	0.5	0.317311	1
IPR031925	Tubulin-specific chaperone C, N-terminal	0	0	1	0	0	0	1	0	0.5	0.5	0.317311	1
IPR027974	Domain of unknown function DUF4470	0	0	1	0	0	0	1	0	0.5	0.5	0.317311	1
IPR036846	GM2-AP, lipid-recognition domain superfamily	0	0	1	0	0	0	1	0	0.5	0.5	0.317311	1
IPR035551	Boi1/2, SH3 domain	0	0	1	0	0	0	1	0	0.5	0.5	0.317311	1
IPR012777	Leukotriene A4 hydrolase/leucine aminopeptidase	1	0	0	0	0	0	1	0	0.5	0.5	0.317311	1
IPR010304	Survival motor neuron, Tudor domain	1	0	0	0	0	0	1	0	0.5	0.5	0.317311	1
IPR011041	Soluble quinoprotein glucose/sorbosone dehydrogenase	1	0	0	0	0	0	1	0	0.5	0.5	0.317311	1
IPR017328	Sirtuin, class I	1	0	0	0	0	0	1	0	0.5	0.5	0.317311	1
IPR026797	HAUS augmin-like complex subunit 6	1	0	0	0	0	0	1	0	0.5	0.5	0.317311	1
IPR032922	Protein SON	1	0	0	0	0	0	1	0	0.5	0.5	0.317311	1
IPR017137	Arginine-tRNA-protein transferase 1, eukaryotic	1	0	0	0	0	0	1	0	0.5	0.5	0.317311	1
IPR004166	MHCK/EF2 kinase	0	0	0	1	0	0	0	1	0.5	0.5	0.317311	1
IPR033695	Second polo-box domain	0	0	0	1	0	0	0	1	0.5	0.5	0.317311	1
IPR026714	Small acidic protein	0	0	0	1	0	0	0	1	0.5	0.5	0.317311	1
IPR013203	Leader peptide, Arg-2/CPA1	0	0	0	1	0	0	0	1	0.5	0.5	0.317311	1
IPR035538	PPIL4-like, cyclophilin domain	0	0	0	1	0	0	0	1	0.5	0.5	0.317311	1
IPR002024	Bacterioferritin	0	0	0	1	0	0	0	1	0.5	0.5	0.317311	1
IPR034012	Pol II subunit B9, C-terminal zinc ribbon	0	0	0	1	0	0	0	1	0.5	0.5	0.317311	1
IPR018495	Succinate dehydrogenase, cytochrome b subunit, conserved site	0	0	0	1	0	0	0	1	0.5	0.5	0.317311	1
IPR024109	Tryptophan-tRNA ligase, bacterial-type	0	0	0	1	0	0	0	1	0.5	0.5	0.317311	1
IPR029052	Metallo-dependent phosphatase-like	30	29	31	35	34	34	90	103	96.5	96.5	0.349397	1
IPR005829	Sugar transporter, conserved site	15	19	19	21	21	21	53	63	58	58	0.35316	1
IPR000845	Nucleoside phosphorylase domain	6	6	6	8	8	8	18	24	21	21	0.354539	1
IPR020846	Major facilitator superfamily domain	82	91	101	95	99	102	274	296	285	285	0.356801	1
IPR001002	Chitin-binding, type 1	2	0	2	1	3	3	4	7	5.5	5.5	0.365712	1
IPR023186	Inosine/uridine-preferring nucleoside hydrolase	3	2	2	1	2	1	7	4	5.5	5.5	0.365712	1
IPR028094	Restriction of telomere capping protein 4, C-terminal	4	4	5	7	6	5	13	18	15.5	15.5	0.369171	1
IPR045863	CorA, transmembrane region	4	4	5	6	6	6	13	18	15.5	15.5	0.369171	1
IPR001834	NADH:cytochrome b5 reductase-like	5	4	4	3	3	3	13	9	11	11	0.393769	1
IPR000620	EamA domain	2	1	2	3	3	2	5	8	6.5	6.5	0.405381	1
IPR000245	V-ATPase proteolipid subunit	1	2	2	2	3	3	5	8	6.5	6.5	0.405381	1
IPR011057	Mss4-like superfamily	10	10	12	13	13	13	32	39	35.5	35.5	0.406116	1
IPR002523	Mg2+ transporter protein, CorA-like/Zinc transport protein ZntB	5	5	6	7	7	7	16	21	18.5	18.5	0.41108	1
IPR008972	Cupredoxin	8	8	8	8	11	11	24	30	27	27	0.414216	1
IPR000701	Succinate dehydrogenase/fumarate reductase type B, transmembrane subunit	0	1	1	2	1	1	2	4	3	3	0.414216	1
IPR014314	Succinate dehydrogenase, cytochrome b556 subunit	0	1	1	2	1	1	2	4	3	3	0.414216	1
IPR001005	SANT/Myb domain	25	22	23	27	27	26	70	80	75	75	0.414216	1
IPR039024	Restriction of telomere capping protein 4	3	3	4	5	5	4	10	14	12	12	0.414216	1
IPR021717	Nucleoporin Nup120/160	2	1	1	0	1	1	4	2	3	3	0.414216	1
IPR008913	Zinc finger, CHY-type	1	0	1	2	0	2	2	4	3	3	0.414216	1
IPR037274	Zinc finger, CHY-type superfamily	1	0	1	2	0	2	2	4	3	3	0.414216	1
IPR002938	FAD-binding domain	20	17	17	16	15	15	54	46	50	50	0.423711	1
IPR013083	Zinc finger, RING/FYVE/PHD-type	81	85	87	88	92	91	253	271	262	262	0.431672	1
IPR000306	FYVE zinc finger	3	4	4	5	5	5	11	15	13	13	0.432768	1
IPR017455	Zinc finger, FYVE-related	3	4	4	5	5	5	11	15	13	13	0.432768	1
IPR002182	NB-ARC	3	4	4	5	5	5	11	15	13	13	0.432768	1
IPR003439	ABC transporter-like, ATP-binding domain	44	41	39	36	39	37	124	112	118	118	0.434724	1
IPR019762	Dynamin, GTPase region, conserved site	3	3	3	2	2	2	9	6	7.5	7.5	0.438578	1
IPR001392	Clathrin adaptor, mu subunit	3	3	3	2	2	2	9	6	7.5	7.5	0.438578	1
IPR001155	NADH:flavin oxidoreductase/NADH oxidase, N-terminal	3	3	3	2	2	2	9	6	7.5	7.5	0.438578	1
IPR007751	Domain of unknown function DUF676, lipase-like	2	2	2	3	3	3	6	9	7.5	7.5	0.438578	1
IPR016142	Citrate synthase-like, large alpha subdomain	3	3	3	2	2	2	9	6	7.5	7.5	0.438578	1
IPR007861	DNA mismatch repair protein MutS, clamp	3	3	3	2	2	2	9	6	7.5	7.5	0.438578	1
IPR003114	Phox-associated domain	3	3	3	2	2	2	9	6	7.5	7.5	0.438578	1
IPR003615	HNH nuclease	8	10	10	11	11	12	28	34	31	31	0.44606	1
IPR012258	Acyl-CoA oxidase	6	5	5	4	4	4	16	12	14	14	0.449692	1
IPR014851	BCS1, N-terminal	4	6	6	3	4	5	16	12	14	14	0.449692	1
IPR036964	Ras guanine-nucleotide exchange factor, catalytic domain superfamily	4	4	4	7	5	4	12	16	14	14	0.449692	1
IPR004840	Amino acid permease, conserved site	5	7	8	8	9	8	20	25	22.5	22.5	0.456057	1
IPR043145	Zinc finger, ZZ-type superfamily	4	5	4	5	6	6	13	17	15	15	0.465209	1
IPR013762	Integrase-like, catalytic domain superfamily	1	3	3	3	3	4	7	10	8.5	8.5	0.466854	1
IPR029058	Alpha/Beta hydrolase fold	98	102	105	108	107	108	305	323	314	314	0.472586	1
IPR045007	LAS seventeen-binding protein 5	2	2	1	1	1	1	5	3	4	4	0.4795	1
IPR016651	Leucine carboxyl methyltransferase 1	2	1	2	1	1	1	5	3	4	4	0.4795	1
IPR021665	Mediator complex, subunit Med16	2	2	1	1	1	1	5	3	4	4	0.4795	1
IPR010497	Epoxide hydrolase, N-terminal	1	1	1	1	2	2	3	5	4	4	0.4795	1
IPR045150	Transmembrane reductase CYB561D1/2	1	1	1	1	2	2	3	5	4	4	0.4795	1
IPR008257	Peptidase M19	1	2	2	1	1	1	5	3	4	4	0.4795	1
IPR001083	Copper fist DNA-binding domain	1	1	1	2	1	2	3	5	4	4	0.4795	1
IPR036395	Copper fist DNA-binding domain superfamily	1	1	1	2	1	2	3	5	4	4	0.4795	1
IPR039903	E3 ubiquitin-protein ligase Zswim2	1	1	1	2	1	2	3	5	4	4	0.4795	1
IPR038770	Sodium/solute symporter superfamily	3	4	5	3	3	3	12	9	10.5	10.5	0.512691	1
IPR001645	Folylpolyglutamate synthetase	4	4	4	3	3	3	12	9	10.5	10.5	0.512691	1
IPR036565	Mur-like, catalytic domain superfamily	4	4	4	3	3	3	12	9	10.5	10.5	0.512691	1
IPR006330	Adenosine/adenine deaminase	4	4	4	3	3	3	12	9	10.5	10.5	0.512691	1
IPR020588	DNA recombination and repair protein RecA-like, ATP-binding domain	4	4	4	3	3	3	12	9	10.5	10.5	0.512691	1
IPR005302	Molybdenum cofactor sulfurase, C-terminal	3	3	3	4	4	4	9	12	10.5	10.5	0.512691	1
IPR010582	Catalase immune-responsive domain	3	3	3	4	4	4	9	12	10.5	10.5	0.512691	1
IPR011614	Catalase core domain	3	3	3	4	4	4	9	12	10.5	10.5	0.512691	1
IPR018028	Catalase, mono-functional, haem-containing	3	3	3	4	4	4	9	12	10.5	10.5	0.512691	1
IPR020835	Catalase superfamily	3	3	3	4	4	4	9	12	10.5	10.5	0.512691	1
IPR036443	Zinc finger, RanBP2-type superfamily	3	3	3	4	4	4	9	12	10.5	10.5	0.512691	1
IPR008030	NmrA-like domain	11	10	11	9	9	9	32	27	29.5	29.5	0.515082	1
IPR017168	Glycoside hydrolase, family 16, CRH1, predicted	2	2	2	1	2	1	6	4	5	5	0.527089	1
IPR005248	Nicotinate/nicotinamide nucleotide adenylyltransferase	2	1	1	2	2	2	4	6	5	5	0.527089	1
IPR008422	Homeobox KN domain	1	1	2	2	2	2	4	6	5	5	0.527089	1
IPR011576	Pyridoxamine 5'-phosphate oxidase, putative	1	1	2	2	2	2	4	6	5	5	0.527089	1
IPR023600	Folylpolyglutamate synthase, eukaryota	1	1	2	2	2	2	4	6	5	5	0.527089	1
IPR010995	DNA repair Rad51/transcription factor NusA, alpha-helical	1	1	2	2	2	2	4	6	5	5	0.527089	1
IPR001522	Fatty acid desaturase type 1, conserved site	2	1	1	2	2	2	4	6	5	5	0.527089	1
IPR025676	Clr5 domain	1	2	1	2	2	2	4	6	5	5	0.527089	1
IPR009959	Polyketide cyclase SnoaL-like	2	1	1	2	2	2	4	6	5	5	0.527089	1
IPR037818	Transcription initiation factor TFIID subunit 8	2	2	2	2	1	1	6	4	5	5	0.527089	1
IPR034660	DinB/YfiT-like putative metalloenzymes	1	1	2	2	2	2	4	6	5	5	0.527089	1
IPR031727	Galactose mutarotase, N-terminal barrel	2	1	1	2	2	2	4	6	5	5	0.527089	1
IPR002173	Carbohydrate/purine kinase, PfkB, conserved site	2	1	1	2	2	2	4	6	5	5	0.527089	1
IPR016208	Aldehyde oxidase/xanthine dehydrogenase	1	2	1	2	2	2	4	6	5	5	0.527089	1
IPR015958	Potassium transporter Trk, fungi	1	1	2	2	2	2	4	6	5	5	0.527089	1
IPR039897		1	1	2	2	2	2	4	6	5	5	0.527089	1
IPR039899	BET1, SNARE domain	1	1	2	2	2	2	4	6	5	5	0.527089	1
IPR001204	Phosphate transporter	1	2	1	2	2	2	4	6	5	5	0.527089	1
IPR034163	Aspergillopepsin-like catalytic domain	1	1	2	2	2	2	4	6	5	5	0.527089	1
IPR005931	Delta-1-pyrroline-5-carboxylate dehydrogenase	1	2	1	2	2	2	4	6	5	5	0.527089	1
IPR007225	Exocyst complex component EXOC6/Sec15	2	2	2	1	1	2	6	4	5	5	0.527089	1
IPR042045	Exocyst complex component EXOC6/Sec15, C-terminal, domain 1	2	2	2	1	1	2	6	4	5	5	0.527089	1
IPR006176	3-hydroxyacyl-CoA dehydrogenase, NAD binding	1	1	2	2	2	2	4	6	5	5	0.527089	1
IPR003663	Sugar/inositol transporter	13	16	15	16	17	17	44	50	47	47	0.536013	1
IPR004843	Calcineurin-like phosphoesterase domain, ApaH type	21	20	21	23	23	23	62	69	65.5	65.5	0.540807	1
IPR006121	Heavy metal-associated domain, HMA	4	4	4	5	5	5	12	15	13.5	13.5	0.563703	1
IPR036163	Heavy metal-associated domain superfamily	4	4	4	5	5	5	12	15	13.5	13.5	0.563703	1
IPR008906	HAT, C-terminal dimerisation domain	1	1	0	0	1	0	2	1	1.5	1.5	0.563703	1
IPR001451	Hexapeptide repeat	5	5	5	4	4	4	15	12	13.5	13.5	0.563703	1
IPR036264	Bacterial exopeptidase dimerisation domain	5	5	5	4	4	4	15	12	13.5	13.5	0.563703	1
IPR039632	Transmembrane protein 42	1	0	0	1	1	0	1	2	1.5	1.5	0.563703	1
IPR001578	Peptidase C12, ubiquitin carboxyl-terminal hydrolase	5	5	5	4	4	4	15	12	13.5	13.5	0.563703	1
IPR036959	Peptidase C12, ubiquitin carboxyl-terminal hydrolase superfamily	5	5	5	4	4	4	15	12	13.5	13.5	0.563703	1
IPR036636	Cytochrome c oxidase subunit VIIc superfamily	1	0	0	0	1	1	1	2	1.5	1.5	0.563703	1
IPR001171	Sterol biosynthesis ERG24/DHCR-like	6	5	4	4	4	4	15	12	13.5	13.5	0.563703	1
IPR003005	Amphiphysin	0	1	0	1	1	0	1	2	1.5	1.5	0.563703	1
IPR005723	ATPase, V1 complex, subunit B	0	0	1	0	1	1	1	2	1.5	1.5	0.563703	1
IPR040666	Atg29, N-terminal	1	1	0	0	1	0	2	1	1.5	1.5	0.563703	1
IPR001876	Zinc finger, RanBP2-type	4	4	4	5	5	5	12	15	13.5	13.5	0.563703	1
IPR016431	Pyruvate-formate lyase-activating enzyme, predicted	0	0	1	1	1	0	1	2	1.5	1.5	0.563703	1
IPR045873	ADP-ribosylation factor-like protein 2	1	0	0	0	1	1	1	2	1.5	1.5	0.563703	1
IPR004803	tRNA-guanine transglycosylase	0	0	1	1	1	0	1	2	1.5	1.5	0.563703	1
IPR013219	Ribosomal protein S27/S33, mitochondrial	0	0	1	0	1	1	1	2	1.5	1.5	0.563703	1
IPR009866	NADH:ubiquinone oxidoreductase, subunit NDUFB4	0	0	1	0	1	1	1	2	1.5	1.5	0.563703	1
IPR044792	Protein TAR1	0	0	1	0	1	1	1	2	1.5	1.5	0.563703	1
IPR029024	TerB-like	1	1	0	1	0	0	2	1	1.5	1.5	0.563703	1
IPR035661	EMP46/EMP47, N-terminal lectin domain	0	1	0	1	0	1	1	2	1.5	1.5	0.563703	1
IPR043987	CCZ1/INTU/HSP4, first Longin domain	0	1	1	1	0	0	2	1	1.5	1.5	0.563703	1
IPR003736	Phenylacetic acid degradation-related domain	0	1	1	0	0	1	2	1	1.5	1.5	0.563703	1
IPR006046	Alpha amylase	1	1	0	0	0	1	2	1	1.5	1.5	0.563703	1
IPR000778	Cytochrome b245, heavy chain	1	1	0	1	0	0	2	1	1.5	1.5	0.563703	1
IPR034104	Sm-like protein Lsm1	0	1	1	0	0	1	2	1	1.5	1.5	0.563703	1
IPR017231	Small GTPase Tem1/Spg1	0	1	1	0	0	1	2	1	1.5	1.5	0.563703	1
IPR026907	Cyclin-D1-binding protein 1	1	1	0	1	0	0	2	1	1.5	1.5	0.563703	1
IPR006206	Mevalonate/galactokinase	1	0	0	1	0	1	1	2	1.5	1.5	0.563703	1
IPR023375	Acetoacetate decarboxylase domain superfamily	1	0	1	0	0	1	2	1	1.5	1.5	0.563703	1
IPR006846	Ribosomal protein S30	0	0	1	1	0	1	1	2	1.5	1.5	0.563703	1
IPR011940	Meiotic recombination protein Dmc1	0	0	1	1	0	1	1	2	1.5	1.5	0.563703	1
IPR045321	Chitinase Cts1-like	1	0	0	1	0	1	1	2	1.5	1.5	0.563703	1
IPR038843	Cell wall protein Sed1/Spi1	1	0	0	1	0	1	1	2	1.5	1.5	0.563703	1
IPR034403	Srp1, RNA recognition motif	1	0	1	1	0	0	2	1	1.5	1.5	0.563703	1
IPR009057	Homeobox-like domain superfamily	32	29	32	33	35	33	93	101	97	97	0.56572	1
IPR039421	Type 1 protein exporter	9	9	9	7	9	7	27	23	25	25	0.571608	1
IPR006594	LIS1 homology motif	8	8	7	9	9	9	23	27	25	25	0.571608	1
IPR000626	Ubiquitin-like domain	7	8	8	9	9	9	23	27	25	25	0.571608	1
IPR016169	FAD-binding, type PCMH, subdomain 2	18	18	18	19	20	21	54	60	57	57	0.574149	1
IPR001841	Zinc finger, RING-type	41	42	43	45	45	45	126	135	130.5	130.5	0.577469	1
IPR015500	Peptidase S8, subtilisin-related	4	4	5	5	5	6	13	16	14.5	14.5	0.577469	1
IPR005123	Oxoglutarate/iron-dependent dioxygenase	14	14	15	13	12	13	43	38	40.5	40.5	0.578515	1
IPR016035	Acyl transferase/acyl hydrolase/lysophospholipase	13	14	14	14	16	16	41	46	43.5	43.5	0.59192	1
IPR014752	Arrestin-like, C-terminal	10	10	10	8	9	9	30	26	28	28	0.59298	1
IPR011011	Zinc finger, FYVE/PHD-type	18	21	21	22	22	22	60	66	63	63	0.59298	1
IPR005809	Succinate--CoA synthetase, beta subunit	3	3	2	2	2	2	8	6	7	7	0.59298	1
IPR005835	Nucleotidyl transferase domain	3	3	2	2	2	2	8	6	7	7	0.59298	1
IPR013221	Mur ligase, central	2	3	3	2	2	2	8	6	7	7	0.59298	1
IPR018109	Folylpolyglutamate synthetase, conserved site	2	3	3	2	2	2	8	6	7	7	0.59298	1
IPR033118	EXPERA domain	2	1	3	3	2	3	6	8	7	7	0.59298	1
IPR001104	3-oxo-5-alpha-steroid 4-dehydrogenase, C-terminal	2	2	2	2	3	3	6	8	7	7	0.59298	1
IPR006593	Cytochrome b561/ferric reductase transmembrane	2	2	2	2	3	3	6	8	7	7	0.59298	1
IPR008274	Aldehyde oxidase/xanthine dehydrogenase, first molybdopterin binding domain	3	2	3	2	2	2	8	6	7	7	0.59298	1
IPR037165	Aldehyde oxidase/xanthine dehydrogenase, molybdopterin binding domain superfamily	3	2	3	2	2	2	8	6	7	7	0.59298	1
IPR002379	V-ATPase proteolipid subunit C-like domain	1	3	2	2	3	3	6	8	7	7	0.59298	1
IPR029069	HotDog domain superfamily	21	22	19	22	23	23	62	68	65	65	0.598725	1
IPR011008	Dimeric alpha-beta barrel	11	10	10	9	9	9	31	27	29	29	0.599426	1
IPR018202	Serine carboxypeptidase, serine active site	4	5	6	6	6	6	15	18	16.5	16.5	0.601508	1
IPR020422	Dual specificity protein phosphatase domain	6	6	6	5	5	5	18	15	16.5	16.5	0.601508	1
IPR035952	Rhomboid-like superfamily	5	5	5	6	6	6	15	18	16.5	16.5	0.601508	1
IPR022755	Zinc finger, double-stranded RNA binding	5	5	5	6	6	6	15	18	16.5	16.5	0.601508	1
IPR029752	D-isomer specific 2-hydroxyacid dehydrogenase, NAD-binding domain conserved site 1	6	6	6	5	5	5	18	15	16.5	16.5	0.601508	1
IPR000269	Copper amine oxidase	6	6	6	5	5	5	18	15	16.5	16.5	0.601508	1
IPR015798	Copper amine oxidase, catalytic domain	6	6	6	5	5	5	18	15	16.5	16.5	0.601508	1
IPR036460	Copper amine oxidase, catalytic domain superfamily	6	6	6	5	5	5	18	15	16.5	16.5	0.601508	1
IPR000648	Oxysterol-binding protein	7	5	6	5	5	5	18	15	16.5	16.5	0.601508	1
IPR037239	Oxysterol-binding protein superfamily	7	5	6	5	5	5	18	15	16.5	16.5	0.601508	1
IPR001969	Aspartic peptidase, active site	5	5	5	6	6	6	15	18	16.5	16.5	0.601508	1
IPR006115	6-phosphogluconate dehydrogenase, NADP-binding	5	5	5	6	6	6	15	18	16.5	16.5	0.601508	1
IPR002328	Alcohol dehydrogenase, zinc-type, conserved site	9	10	10	11	11	11	29	33	31	31	0.611453	1
IPR001117	Multicopper oxidase, second cupredoxin domain	1	3	3	3	3	3	7	9	8	8	0.617075	1
IPR017969	Heavy-metal-associated, conserved site	3	2	2	3	3	3	7	9	8	8	0.617075	1
IPR044855	CoA-transferase family III domain 3 superfamily	3	3	3	2	3	2	9	7	8	8	0.617075	1
IPR015413	Methionyl/Leucyl tRNA synthetase	3	2	2	3	3	3	7	9	8	8	0.617075	1
IPR001330	PFTB repeat	2	2	3	3	3	3	7	9	8	8	0.617075	1
IPR045089	Prenyltransferase subunit beta	2	2	3	3	3	3	7	9	8	8	0.617075	1
IPR023827	Peptidase S8, subtilisin, Asp-active site	3	2	2	3	3	3	7	9	8	8	0.617075	1
IPR002975	Fungal G-protein, alpha subunit	2	2	3	3	3	3	7	9	8	8	0.617075	1
IPR013094	Alpha/beta hydrolase fold-3	10	10	11	11	12	12	31	35	33	33	0.622461	1
IPR001926	Tryptophan synthase beta chain-like, PALP domain	12	12	12	11	11	10	36	32	34	34	0.627626	1
IPR032466	Metal-dependent hydrolase	17	20	19	17	17	17	56	51	53.5	53.5	0.628834	1
IPR011043	Galactose oxidase/kelch, beta-propeller	7	7	7	6	6	6	21	18	19.5	19.5	0.630954	1
IPR000426	Proteasome alpha-subunit, N-terminal domain	5	6	7	7	7	7	18	21	19.5	19.5	0.630954	1
IPR010987	Glutathione S-transferase, C-terminal-like	11	13	13	9	12	12	37	33	35	35	0.632585	1
IPR011990	Tetratricopeptide-like helical domain superfamily	88	86	87	89	92	91	261	272	266.5	266.5	0.633745	1
IPR045170	MTOX family	3	3	4	2	3	3	10	8	9	9	0.637352	1
IPR037045	Peptidase S8 propeptide/proteinase inhibitor I9 superfamily	2	2	4	4	3	3	8	10	9	9	0.637352	1
IPR045035	Metal-nicotianamine transporter YSL-like	2	3	3	4	3	3	8	10	9	9	0.637352	1
IPR035921	F/V-ATP synthase subunit C superfamily	2	3	3	4	3	3	8	10	9	9	0.637352	1
IPR008427	Extracellular membrane protein, CFEM domain	5	7	7	8	7	7	19	22	20.5	20.5	0.639412	1
IPR021842	Protein of unknown function DUF3435	19	19	20	20	22	21	58	63	60.5	60.5	0.649436	1
IPR008984	SMAD/FHA domain superfamily	12	12	14	14	14	14	38	42	40	40	0.654721	1
IPR019495	Exosome complex component CSL4, C-terminal	1	1	1	1	1	0	3	2	2.5	2.5	0.654721	1
IPR039771	Exosome complex component Csl4	1	1	1	1	1	0	3	2	2.5	2.5	0.654721	1
IPR017782	Hydroxyacylglutathione hydrolase	0	1	1	1	1	1	2	3	2.5	2.5	0.654721	1
IPR032282	Hydroxyacylglutathione hydrolase, C-terminal domain	0	1	1	1	1	1	2	3	2.5	2.5	0.654721	1
IPR016157	Cullin, conserved site	0	1	1	1	1	1	2	3	2.5	2.5	0.654721	1
IPR040002	U6 snRNA-associated Sm-like protein Lsm3	1	0	1	1	1	1	2	3	2.5	2.5	0.654721	1
IPR044861	Isopenicillin N synthase-like, Fe(2+) 2OG dioxygenase domain	8	8	8	7	7	7	24	21	22.5	22.5	0.654721	1
IPR028209	LAMTOR1/MEH1	0	1	1	1	1	1	2	3	2.5	2.5	0.654721	1
IPR006089	Acyl-CoA dehydrogenase, conserved site	4	3	4	3	3	3	11	9	10	10	0.654721	1
IPR001705	Ribosomal protein L33	1	1	1	0	1	1	3	2	2.5	2.5	0.654721	1
IPR038584	Ribosomal protein L33 superfamily	1	1	1	0	1	1	3	2	2.5	2.5	0.654721	1
IPR044851	Wax synthase	4	3	4	3	3	3	11	9	10	10	0.654721	1
IPR001222	Zinc finger, TFIIS-type	3	4	4	3	3	3	11	9	10	10	0.654721	1
IPR021950	Transcription factor Spt20	1	0	1	1	1	1	2	3	2.5	2.5	0.654721	1
IPR012400	Long-chain-alcohol oxidase	1	1	1	0	1	1	3	2	2.5	2.5	0.654721	1
IPR013234	PIGA, GPI anchor biosynthesis	1	1	1	0	1	1	3	2	2.5	2.5	0.654721	1
IPR039507	Phosphatidylinositol N-acetylglucosaminyltransferase subunit PIG-A/GPI3	1	1	1	0	1	1	3	2	2.5	2.5	0.654721	1
IPR006689	Small GTPase superfamily, ARF/SAR type	8	8	8	7	7	7	24	21	22.5	22.5	0.654721	1
IPR028590	tRNA (cytidine(32)/guanosine(34)-2-O)-methyltransferase TRM7	1	1	1	1	1	0	3	2	2.5	2.5	0.654721	1
IPR038085	RNase P subunit Pop5/Rpp14/Rnp2-like domain superfamily	1	0	1	1	1	1	2	3	2.5	2.5	0.654721	1
IPR038922	Huntingtin-interacting protein K, UBA-like domain	0	1	1	1	1	1	2	3	2.5	2.5	0.654721	1
IPR001958	Tetracycline resistance protein TetA/multidrug resistance protein MdtG	3	3	3	3	4	4	9	11	10	10	0.654721	1
IPR022047	Microcephalin-like	0	1	1	1	1	1	2	3	2.5	2.5	0.654721	1
IPR022031	Telomere-associated protein Rif1, N-terminal	0	1	1	1	1	1	2	3	2.5	2.5	0.654721	1
IPR028566		0	1	1	1	1	1	2	3	2.5	2.5	0.654721	1
IPR019367	PDZ-binding protein, CRIPT	0	1	1	1	1	1	2	3	2.5	2.5	0.654721	1
IPR005155	UPF0113, PUA domain	1	1	0	1	1	1	2	3	2.5	2.5	0.654721	1
IPR016686	Ribosome biogenesis factor, NIP7	1	1	0	1	1	1	2	3	2.5	2.5	0.654721	1
IPR040598	60S ribosome subunit biogenesis protein NIP7, pre-PUA domain	1	1	0	1	1	1	2	3	2.5	2.5	0.654721	1
IPR013929	RNA polymerase II-associated protein 1, C-terminal	1	1	0	1	1	1	2	3	2.5	2.5	0.654721	1
IPR039913	RNA polymerase II-associated protein RPAP1/Rba50	1	1	0	1	1	1	2	3	2.5	2.5	0.654721	1
IPR006993	SH3-binding, glutamic acid-rich protein	0	1	1	1	1	1	2	3	2.5	2.5	0.654721	1
IPR026019	Ribulose-phosphate 3-epimerase	0	1	1	1	1	1	2	3	2.5	2.5	0.654721	1
IPR026635	Protein-lysine N-methyltransferase Efm4/METTL10	1	1	1	0	1	1	3	2	2.5	2.5	0.654721	1
IPR019789	Xylulose 5-phosphate/Fructose 6-phosphate phosphoketolase, thiamine diphosphate binding site	1	1	1	0	1	1	3	2	2.5	2.5	0.654721	1
IPR019790	Xylulose 5-phosphate/Fructose 6-phosphate phosphoketolase, conserved site	1	1	1	0	1	1	3	2	2.5	2.5	0.654721	1
IPR018450	Romo1/Mgr2	0	1	1	1	1	1	2	3	2.5	2.5	0.654721	1
IPR006357	HAD-superfamily hydrolase, subfamily IIA	3	3	3	4	3	4	9	11	10	10	0.654721	1
IPR010492	GINS complex, subunit Psf3	1	0	1	1	1	1	2	3	2.5	2.5	0.654721	1
IPR038437	GINS complex, subunit Psf3 superfamily	1	0	1	1	1	1	2	3	2.5	2.5	0.654721	1
IPR037917	Ypt35, PX domain	0	1	1	1	1	1	2	3	2.5	2.5	0.654721	1
IPR046623	Domain of unknown function DUF6536	1	0	1	1	1	1	2	3	2.5	2.5	0.654721	1
IPR045295	SDHAF1, LYR domain	0	1	1	1	1	1	2	3	2.5	2.5	0.654721	1
IPR043169	Phosphomannomutase, cap domain	0	1	1	1	1	1	2	3	2.5	2.5	0.654721	1
IPR041589	Dynein heavy chain 3, AAA+ lid domain	1	0	1	1	1	1	2	3	2.5	2.5	0.654721	1
IPR002809	Integral membrane protein EMC3/TMCO1-like	0	1	1	1	1	1	2	3	2.5	2.5	0.654721	1
IPR008568	ER membrane protein complex subunit 3	0	1	1	1	1	1	2	3	2.5	2.5	0.654721	1
IPR004100	ATPase, F1/V1/A1 complex, alpha/beta subunit, N-terminal domain	4	3	4	3	3	3	11	9	10	10	0.654721	1
IPR023638	Ribosomal protein L19/L19e conserved site	0	1	1	1	1	1	2	3	2.5	2.5	0.654721	1
IPR004192	Cytochrome b-c1 complex subunit Rieske, transmembrane domain	1	0	1	1	1	1	2	3	2.5	2.5	0.654721	1
IPR039540	UBL3-like, ubiquitin domain	0	1	1	1	1	1	2	3	2.5	2.5	0.654721	1
IPR040015	UBL3-like	0	1	1	1	1	1	2	3	2.5	2.5	0.654721	1
IPR019365	TVP18/Calcium channel flower	1	0	1	1	1	1	2	3	2.5	2.5	0.654721	1
IPR008626	Mediator complex, subunit Med15, fungi	1	1	1	1	1	0	3	2	2.5	2.5	0.654721	1
IPR036529	Coactivator CBP, KIX domain superfamily	1	1	1	1	1	0	3	2	2.5	2.5	0.654721	1
IPR036546	Mediator complex subunit 15, KIX domain	1	1	1	1	1	0	3	2	2.5	2.5	0.654721	1
IPR000529	Ribosomal protein S6	1	1	1	1	1	0	3	2	2.5	2.5	0.654721	1
IPR035980	Ribosomal protein S6 superfamily	1	1	1	1	1	0	3	2	2.5	2.5	0.654721	1
IPR024316	Nuclear pore assembly and biogenesis protein, APQ12	1	1	1	1	1	0	3	2	2.5	2.5	0.654721	1
IPR039764	RNA binding protein HABP4/SERBP1	1	1	0	1	1	1	2	3	2.5	2.5	0.654721	1
IPR034777	Nop12, RNA recognition motif 1	1	1	1	0	1	1	3	2	2.5	2.5	0.654721	1
IPR008659	Yeast cell wall synthesis Kre9/Knh1, C-terminal	1	1	1	0	1	1	3	2	2.5	2.5	0.654721	1
IPR010233	Ubiquinone biosynthesis O-methyltransferase	1	1	0	1	1	1	2	3	2.5	2.5	0.654721	1
IPR031568	Protein Pet117, mitochondrial	1	1	1	0	1	1	3	2	2.5	2.5	0.654721	1
IPR039190	Tetratricopeptide repeat protein 14	0	1	1	1	1	1	2	3	2.5	2.5	0.654721	1
IPR034150	SF3B6, RNA recognition motif	0	1	1	1	1	1	2	3	2.5	2.5	0.654721	1
IPR032816	SNARE associated Golgi protein	0	1	1	1	1	1	2	3	2.5	2.5	0.654721	1
IPR023175	Vta1/Callose synthase, N-terminal domain superfamily	1	1	1	0	1	1	3	2	2.5	2.5	0.654721	1
IPR039431	Vta1/callose synthase, N-terminal	1	1	1	0	1	1	3	2	2.5	2.5	0.654721	1
IPR041212	Vta1, C-terminal	1	1	1	0	1	1	3	2	2.5	2.5	0.654721	1
IPR044538	Vacuolar protein sorting-associated protein Vta1-like	1	1	1	0	1	1	3	2	2.5	2.5	0.654721	1
IPR008181	Deoxyuridine triphosphate nucleotidohydrolase	1	1	1	1	1	0	3	2	2.5	2.5	0.654721	1
IPR029054	dUTPase-like	1	1	1	1	1	0	3	2	2.5	2.5	0.654721	1
IPR036157	dUTPase-like superfamily	1	1	1	1	1	0	3	2	2.5	2.5	0.654721	1
IPR018788	Proteasome assembly chaperone 3	1	1	0	1	1	1	2	3	2.5	2.5	0.654721	1
IPR037804	SAGA-associated factor 73	0	1	1	1	1	1	2	3	2.5	2.5	0.654721	1
IPR002745	Phosphotransferase KptA/Tpt1	1	1	1	0	1	1	3	2	2.5	2.5	0.654721	1
IPR042080	RNA 2'-phosphotransferase, N-terminal domain	1	1	1	0	1	1	3	2	2.5	2.5	0.654721	1
IPR042081	RNA 2'-phosphotransferase, C-terminal domain	1	1	1	0	1	1	3	2	2.5	2.5	0.654721	1
IPR024626	Kri1-like, C-terminal	0	1	1	1	1	1	2	3	2.5	2.5	0.654721	1
IPR032862	Alpha-ketoglutarate-dependent dioxygenase alkB homologue 6	0	1	1	1	1	1	2	3	2.5	2.5	0.654721	1
IPR006322	Glutathione reductase, eukaryote/bacterial	1	1	1	1	1	0	3	2	2.5	2.5	0.654721	1
IPR016391	Coatomer subunit alpha	0	1	1	1	1	1	2	3	2.5	2.5	0.654721	1
IPR025256	Domain of unknown function DUF4203	0	1	1	1	1	1	2	3	2.5	2.5	0.654721	1
IPR016827	Transcriptional adaptor 2	1	1	0	1	1	1	2	3	2.5	2.5	0.654721	1
IPR041983	ADA2-like, zinc finger, ZZ-type	0	1	1	1	1	1	2	3	2.5	2.5	0.654721	1
IPR020347	Ribonucleases P/MRP protein subunit Pop8	1	1	0	1	1	1	2	3	2.5	2.5	0.654721	1
IPR036972	Cytochrome c oxidase, subunit Vb superfamily	1	0	1	1	1	1	2	3	2.5	2.5	0.654721	1
IPR034110	LSM domain containing 1, Sm domain	1	1	1	1	1	0	3	2	2.5	2.5	0.654721	1
IPR027386	Ribosomal L15/L27a, N-terminal	1	0	1	1	1	1	2	3	2.5	2.5	0.654721	1
IPR000477	Reverse transcriptase domain	0	1	1	1	1	1	2	3	2.5	2.5	0.654721	1
IPR003545	Telomerase reverse transcriptase	0	1	1	1	1	1	2	3	2.5	2.5	0.654721	1
IPR021891	Telomerase ribonucleoprotein complex - RNA-binding domain	0	1	1	1	1	1	2	3	2.5	2.5	0.654721	1
IPR017870	FeS cluster insertion, C-terminal, conserved site	1	0	1	1	1	1	2	3	2.5	2.5	0.654721	1
IPR010960	Flavocytochrome c	0	1	1	1	1	1	2	3	2.5	2.5	0.654721	1
IPR021935	Small G protein signalling modulator 1/2, Rab-binding domain	1	0	1	1	1	1	2	3	2.5	2.5	0.654721	1
IPR030668	Spermidine/spermine synthase, eukaryotes	1	1	1	1	1	0	3	2	2.5	2.5	0.654721	1
IPR025363	Protein of unknown function DUF4267	0	1	1	1	1	1	2	3	2.5	2.5	0.654721	1
IPR022682	Peptidase C2, calpain, large subunit, domain III	1	1	1	0	1	1	3	2	2.5	2.5	0.654721	1
IPR037429	Rvs161/Hob3, BAR domain	0	1	1	1	1	1	2	3	2.5	2.5	0.654721	1
IPR004806	UV excision repair protein Rad23	0	1	1	1	1	1	2	3	2.5	2.5	0.654721	1
IPR015360	XPC-binding domain	0	1	1	1	1	1	2	3	2.5	2.5	0.654721	1
IPR036353	XPC-binding domain superfamily	0	1	1	1	1	1	2	3	2.5	2.5	0.654721	1
IPR039971	Pre-mRNA-splicing factor CWC24-like	0	1	1	1	1	1	2	3	2.5	2.5	0.654721	1
IPR018838	Domain of unknown function DUF2439	0	1	1	1	1	1	2	3	2.5	2.5	0.654721	1
IPR027538	Get 1, fungi	1	1	1	0	1	1	3	2	2.5	2.5	0.654721	1
IPR014311	Guanine deaminase	1	1	1	1	1	0	3	2	2.5	2.5	0.654721	1
IPR023401	Ornithine cyclodeaminase, N-terminal	0	1	1	1	1	1	2	3	2.5	2.5	0.654721	1
IPR024156	Small GTPase superfamily, ARF type	4	3	4	3	3	3	11	9	10	10	0.654721	1
IPR034098	Small nuclear ribonucleoprotein G	1	0	1	1	1	1	2	3	2.5	2.5	0.654721	1
IPR002139	Ribokinase/fructokinase	1	0	1	1	1	1	2	3	2.5	2.5	0.654721	1
IPR007247	Ureidoglycolate lyase	1	1	1	1	1	0	3	2	2.5	2.5	0.654721	1
IPR024060	Ureidoglycolate lyase domain superfamily	1	1	1	1	1	0	3	2	2.5	2.5	0.654721	1
IPR010329	3-hydroxyanthranilic acid dioxygenase	1	1	1	1	1	0	3	2	2.5	2.5	0.654721	1
IPR021138	60S ribosomal protein L18a/ L20, eukaryotes	1	1	1	0	1	1	3	2	2.5	2.5	0.654721	1
IPR023026	Tryptophan synthase beta chain/beta chain-like	1	0	1	1	1	1	2	3	2.5	2.5	0.654721	1
IPR039960	Mitochondrial adapter protein MCP1	1	1	0	1	1	1	2	3	2.5	2.5	0.654721	1
IPR009349	Zinc finger, C2HC5-type	1	1	0	1	1	1	2	3	2.5	2.5	0.654721	1
IPR039128	Activating signal cointegrator 1-like	1	1	0	1	1	1	2	3	2.5	2.5	0.654721	1
IPR003653	Ulp1 protease family, C-terminal catalytic domain	3	3	3	4	3	4	9	11	10	10	0.654721	1
IPR008402	Anaphase-promoting complex subunit 15/mnd2	1	1	0	1	1	1	2	3	2.5	2.5	0.654721	1
IPR024242	Non-classical export protein 1	0	1	1	1	1	1	2	3	2.5	2.5	0.654721	1
IPR019388	Fat storage-inducing transmembrane protein	1	1	1	0	1	1	3	2	2.5	2.5	0.654721	1
IPR046400	Acyl-coenzyme A diphosphatase SCS3	1	1	1	0	1	1	3	2	2.5	2.5	0.654721	1
IPR004412	Glutamyl-tRNA(Gln) amidotransferase A subunit	1	1	1	1	1	0	3	2	2.5	2.5	0.654721	1
IPR033524	Leu/Phe/Val dehydrogenases active site	0	1	1	1	1	1	2	3	2.5	2.5	0.654721	1
IPR010580	Stress-associated endoplasmic reticulum protein	0	1	1	1	1	1	2	3	2.5	2.5	0.654721	1
IPR002180	Lumazine/riboflavin synthase	1	1	1	1	1	0	3	2	2.5	2.5	0.654721	1
IPR034964	Lumazine synthase	1	1	1	1	1	0	3	2	2.5	2.5	0.654721	1
IPR036467	Lumazine/riboflavin synthase superfamily	1	1	1	1	1	0	3	2	2.5	2.5	0.654721	1
IPR010674	Nucleolar GTP-binding protein 1, Rossman-fold domain	0	1	1	1	1	1	2	3	2.5	2.5	0.654721	1
IPR012973	NOG, C-terminal	0	1	1	1	1	1	2	3	2.5	2.5	0.654721	1
IPR024926	Nucleolar GTP-binding protein 1	0	1	1	1	1	1	2	3	2.5	2.5	0.654721	1
IPR005772	ATPase, V1 complex, subunit F, eukaryotic	1	1	1	0	1	1	3	2	2.5	2.5	0.654721	1
IPR008218	ATPase, V1 complex, subunit F	1	1	1	0	1	1	3	2	2.5	2.5	0.654721	1
IPR036906	ATPase, V1 complex, subunit F superfamily	1	1	1	0	1	1	3	2	2.5	2.5	0.654721	1
IPR016813	NADH dehydrogenase [ubiquinone] (complex I), 21kDa subunit, fungi	1	1	1	0	1	1	3	2	2.5	2.5	0.654721	1
IPR024925	Malonyl CoA-acyl carrier protein transacylase	1	1	1	0	1	1	3	2	2.5	2.5	0.654721	1
IPR005556	SUN family	1	0	1	1	1	1	2	3	2.5	2.5	0.654721	1
IPR001308	Electron transfer flavoprotein alpha subunit/FixB	1	0	1	1	1	1	2	3	2.5	2.5	0.654721	1
IPR014731	Electron transfer flavoprotein, alpha subunit, C-terminal	1	0	1	1	1	1	2	3	2.5	2.5	0.654721	1
IPR033947	Electron transfer flavoprotein, alpha subunit, N-terminal	1	0	1	1	1	1	2	3	2.5	2.5	0.654721	1
IPR020999	Chitin synthesis regulation, Congo red resistance, RCR protein	0	1	1	1	1	1	2	3	2.5	2.5	0.654721	1
IPR005755	Ribosomal protein L13, eukaryotic/archaeal	0	1	1	1	1	1	2	3	2.5	2.5	0.654721	1
IPR010033	HAD-superfamily phosphatase, subfamily IIIC	0	1	1	1	1	1	2	3	2.5	2.5	0.654721	1
IPR035679	Magnesium-dependent phosphatase-1, eukaryotic-type	0	1	1	1	1	1	2	3	2.5	2.5	0.654721	1
IPR027777	Dynactin subunit 6	0	1	1	1	1	1	2	3	2.5	2.5	0.654721	1
IPR032372	Proteasome activator Blm10, N-terminal	0	1	1	1	1	1	2	3	2.5	2.5	0.654721	1
IPR041432	Ubiquitinyl hydrolase, variant UBP zinc finger	1	0	1	1	1	1	2	3	2.5	2.5	0.654721	1
IPR044738	Autophagy-related protein 22	1	1	0	1	1	1	2	3	2.5	2.5	0.654721	1
IPR021863	Fatty acid desaturase, N-terminal	0	1	1	1	1	1	2	3	2.5	2.5	0.654721	1
IPR028586	Adenylate kinase 3/4, mitochondrial	1	1	0	1	1	1	2	3	2.5	2.5	0.654721	1
IPR036193	Adenylate kinase, active site lid domain superfamily	1	1	0	1	1	1	2	3	2.5	2.5	0.654721	1
IPR000268	DNA-directed RNA polymerase subunit RPABC5/Rpb10	1	0	1	1	1	1	2	3	2.5	2.5	0.654721	1
IPR020789	RNA polymerases, subunit N, zinc binding site	1	0	1	1	1	1	2	3	2.5	2.5	0.654721	1
IPR023580	RNA polymerase subunit RPB10	1	0	1	1	1	1	2	3	2.5	2.5	0.654721	1
IPR004769	Adenylosuccinate lyase	0	1	1	1	1	1	2	3	2.5	2.5	0.654721	1
IPR019468	Adenylosuccinate lyase C-terminal	0	1	1	1	1	1	2	3	2.5	2.5	0.654721	1
IPR016900	Alpha-2-glucosyltransferase Alg10	1	1	1	0	1	1	3	2	2.5	2.5	0.654721	1
IPR023585	Isoleucine-tRNA ligase, type 1	1	1	1	1	1	0	3	2	2.5	2.5	0.654721	1
IPR006406	Nicotinate phosphoribosyltransferase	0	1	1	1	1	1	2	3	2.5	2.5	0.654721	1
IPR000789	Cyclin-dependent kinase, regulatory subunit	1	0	1	1	1	1	2	3	2.5	2.5	0.654721	1
IPR036858	Cyclin-dependent kinase, regulatory subunit superfamily	1	0	1	1	1	1	2	3	2.5	2.5	0.654721	1
IPR010502	Carbohydrate-binding domain, family 9	1	1	1	0	1	1	3	2	2.5	2.5	0.654721	1
IPR030843	PAN2-PAN3 deadenylation complex catalytic subunit PAN2	0	1	1	1	1	1	2	3	2.5	2.5	0.654721	1
IPR004361	Glyoxalase I	0	1	1	1	1	1	2	3	2.5	2.5	0.654721	1
IPR033643	SH3YL1-like, SYLF domain	0	1	1	1	1	1	2	3	2.5	2.5	0.654721	1
IPR019013	Vacuolar ATPase assembly integral membrane protein Vma21	1	1	1	1	1	0	3	2	2.5	2.5	0.654721	1
IPR033896	MADS MEF2-like	0	1	1	1	1	1	2	3	2.5	2.5	0.654721	1
IPR043579	Cutinase, aspartate and histidine active sites	0	1	1	1	1	1	2	3	2.5	2.5	0.654721	1
IPR001590	Peptidase M12B, ADAM/reprolysin	0	1	1	1	1	1	2	3	2.5	2.5	0.654721	1
IPR034028	Fungal reprolysin domain	0	1	1	1	1	1	2	3	2.5	2.5	0.654721	1
IPR041838	ADP-ribosylation factor 6	0	1	1	1	1	1	2	3	2.5	2.5	0.654721	1
IPR018811	MIOREX complex component 11	1	1	1	0	1	1	3	2	2.5	2.5	0.654721	1
IPR025016	Protein of unknown function DUF3955	1	1	1	1	1	0	3	2	2.5	2.5	0.654721	1
IPR018564	DNA replication checkpoint mediator, MRC1 domain	0	1	1	1	1	1	2	3	2.5	2.5	0.654721	1
IPR024146	Claspin	0	1	1	1	1	1	2	3	2.5	2.5	0.654721	1
IPR006607	LARP1-like, DM15 repeat	1	1	1	0	1	1	3	2	2.5	2.5	0.654721	1
IPR010640	Low temperature requirement A	0	1	1	1	1	1	2	3	2.5	2.5	0.654721	1
IPR011089	Domain of unknown function DUF1524	1	0	1	1	1	1	2	3	2.5	2.5	0.654721	1
IPR031915	Cryptic loci regulator 2, N-terminal	0	1	1	1	1	1	2	3	2.5	2.5	0.654721	1
IPR003377	Cornichon	1	1	1	0	1	1	3	2	2.5	2.5	0.654721	1
IPR033466	Cornichon, conserved site	1	1	1	0	1	1	3	2	2.5	2.5	0.654721	1
IPR002993	Ornithine decarboxylase antizyme	1	1	0	1	1	1	2	3	2.5	2.5	0.654721	1
IPR038581	Ornithine decarboxylase antizyme superfamily	1	1	0	1	1	1	2	3	2.5	2.5	0.654721	1
IPR023244	Brefeldin A-sensitivity protein 4	0	1	1	1	1	1	2	3	2.5	2.5	0.654721	1
IPR007946	A1 cistron-splicing factor, AAR2	1	0	1	1	1	1	2	3	2.5	2.5	0.654721	1
IPR033648	AAR2, C-terminal	1	0	1	1	1	1	2	3	2.5	2.5	0.654721	1
IPR038514	AAR2, C-terminal domain superfamily	1	0	1	1	1	1	2	3	2.5	2.5	0.654721	1
IPR025390	DSC E3 ubiquitin ligase complex subunit 3, C-terminal	1	1	1	1	1	0	3	2	2.5	2.5	0.654721	1
IPR018943	Oligosaccaryltransferase	0	1	1	1	1	1	2	3	2.5	2.5	0.654721	1
IPR036330	Oligosaccharyltransferase subunit ost4p superfamily	0	1	1	1	1	1	2	3	2.5	2.5	0.654721	1
IPR005756	Ribosomal protein L26/L24, eukaryotic/archaeal	0	1	1	1	1	1	2	3	2.5	2.5	0.654721	1
IPR002082	Aspartate carbamoyltransferase	0	1	1	1	1	1	2	3	2.5	2.5	0.654721	1
IPR011270	Purine nucleoside phosphorylase I, inosine/guanosine-specific	0	1	1	1	1	1	2	3	2.5	2.5	0.654721	1
IPR011339	Iron-sulfur cluster assembly scaffold protein IscU	1	0	1	1	1	1	2	3	2.5	2.5	0.654721	1
IPR002744	MIP18 family-like	1	1	0	1	1	1	2	3	2.5	2.5	0.654721	1
IPR002833	Peptidyl-tRNA hydrolase, PTH2	0	1	1	1	1	1	2	3	2.5	2.5	0.654721	1
IPR023476	Peptidyl-tRNA hydrolase II domain superfamily	0	1	1	1	1	1	2	3	2.5	2.5	0.654721	1
IPR007074	LicD family	1	1	1	0	1	1	3	2	2.5	2.5	0.654721	1
IPR009644	Ribitol-5-phosphate transferase FKTN-related	1	1	1	0	1	1	3	2	2.5	2.5	0.654721	1
IPR010666	Zinc finger, GRF-type	1	1	1	1	1	0	3	2	2.5	2.5	0.654721	1
IPR044609	Peptidyl-prolyl cis-trans isomerase FKBP2/11	1	1	1	0	1	1	3	2	2.5	2.5	0.654721	1
IPR024551	Aspartate aminotransferase Ic	1	0	1	1	1	1	2	3	2.5	2.5	0.654721	1
IPR004911	Gamma interferon inducible lysosomal thiol reductase GILT	0	1	1	1	1	1	2	3	2.5	2.5	0.654721	1
IPR026822	Spp2/MOS2, G-patch domain	1	1	1	1	1	0	3	2	2.5	2.5	0.654721	1
IPR045166	Pre-mRNA-splicing factor Spp2-like	1	1	1	1	1	0	3	2	2.5	2.5	0.654721	1
IPR030393	EngB-type guanine nucleotide-binding (G) domain	0	1	1	1	1	1	2	3	2.5	2.5	0.654721	1
IPR011388	Sphingolipid delta4-desaturase	1	1	1	0	1	1	3	2	2.5	2.5	0.654721	1
IPR013717	PIG-P	0	1	1	1	1	1	2	3	2.5	2.5	0.654721	1
IPR038799	Protein LEKR1	1	0	1	1	1	1	2	3	2.5	2.5	0.654721	1
IPR012112	DNA repair protein Rev1	1	0	1	1	1	1	2	3	2.5	2.5	0.654721	1
IPR017974	Claudin, conserved site	0	1	1	1	1	1	2	3	2.5	2.5	0.654721	1
IPR043451	Myocardin-like	0	1	1	1	1	1	2	3	2.5	2.5	0.654721	1
IPR014978	Glutamine-Leucine-Glutamine, QLQ	1	1	0	1	1	1	2	3	2.5	2.5	0.654721	1
IPR029295	Snf2, ATP coupling domain	1	1	0	1	1	1	2	3	2.5	2.5	0.654721	1
IPR013923	Autophagy-related protein 16 domain	1	1	1	0	1	1	3	2	2.5	2.5	0.654721	1
IPR041175	VLRF1/Vms1	0	1	1	1	1	1	2	3	2.5	2.5	0.654721	1
IPR008143	Alanine dehydrogenase/pyridine nucleotide transhydrogenase, conserved site-2	0	1	1	1	1	1	2	3	2.5	2.5	0.654721	1
IPR026255	NAD(P) transhydrogenase, alpha subunit	0	1	1	1	1	1	2	3	2.5	2.5	0.654721	1
IPR027502	Inosine triphosphate pyrophosphatase	1	1	1	1	1	0	3	2	2.5	2.5	0.654721	1
IPR041588	Integrase zinc-binding domain	1	0	2	0	1	1	3	2	2.5	2.5	0.654721	1
IPR010585	DNA repair protein XRCC4	1	0	1	1	1	1	2	3	2.5	2.5	0.654721	1
IPR037868	Vacuolar protein sorting-associated protein 5, PX domain	1	1	1	1	1	0	3	2	2.5	2.5	0.654721	1
IPR006223	Glycine cleavage system T protein	0	1	1	1	1	1	2	3	2.5	2.5	0.654721	1
IPR044992	Glutamine amidotransferase domain containing protein ChyE-like	0	1	1	1	1	1	2	3	2.5	2.5	0.654721	1
IPR005764	Adenine phosphoribosyl transferase	0	1	1	1	1	1	2	3	2.5	2.5	0.654721	1
IPR016654	U6 snRNA-associated Sm-like protein LSm2	0	1	1	1	1	1	2	3	2.5	2.5	0.654721	1
IPR028084	Folliculin-interacting protein, N-terminal domain	1	1	1	0	1	1	3	2	2.5	2.5	0.654721	1
IPR001754	Orotidine 5'-phosphate decarboxylase domain	1	1	1	1	1	0	3	2	2.5	2.5	0.654721	1
IPR014732	Orotidine 5'-phosphate decarboxylase	1	1	1	1	1	0	3	2	2.5	2.5	0.654721	1
IPR018089	Orotidine 5'-phosphate decarboxylase, active site	1	1	1	1	1	0	3	2	2.5	2.5	0.654721	1
IPR039870	Cytochrome oxidase assembly factor 4-like	1	0	1	1	1	1	2	3	2.5	2.5	0.654721	1
IPR002410	Peptidase S33	0	1	1	1	1	1	2	3	2.5	2.5	0.654721	1
IPR005148	Arginyl tRNA synthetase N-terminal domain	1	1	1	0	1	1	3	2	2.5	2.5	0.654721	1
IPR041741	Structural maintenance of chromosomes 3, ABC domain, eukaryotic	1	0	1	1	1	1	2	3	2.5	2.5	0.654721	1
IPR018211	Alcohol dehydrogenase, iron-type, conserved site	1	1	0	1	1	1	2	3	2.5	2.5	0.654721	1
IPR017665	Guanylate kinase	1	1	0	1	1	1	2	3	2.5	2.5	0.654721	1
IPR020590	Guanylate kinase, conserved site	1	1	0	1	1	1	2	3	2.5	2.5	0.654721	1
IPR041805	Acid sphingomyelinase/endopolyphosphatase, metallophosphatase domain	1	1	1	0	1	1	3	2	2.5	2.5	0.654721	1
IPR032838	VWA-Hint protein, Vwaint domain	1	1	1	0	1	1	3	2	2.5	2.5	0.654721	1
IPR039510	Vint domain	1	1	1	0	1	1	3	2	2.5	2.5	0.654721	1
IPR027574	Thiaminase II	0	1	1	1	1	1	2	3	2.5	2.5	0.654721	1
IPR004595	TFIIH C1-like domain	1	1	1	0	1	1	3	2	2.5	2.5	0.654721	1
IPR012170	TFIIH subunit Ssl1/p44	1	1	1	0	1	1	3	2	2.5	2.5	0.654721	1
IPR013342	Mandelate racemase/muconate lactonizing enzyme, C-terminal	0	1	1	1	1	1	2	3	2.5	2.5	0.654721	1
IPR023592	D-galactonate dehydratase	0	1	1	1	1	1	2	3	2.5	2.5	0.654721	1
IPR044732	SMAP1-like, ArfGAP domain	0	1	1	1	1	1	2	3	2.5	2.5	0.654721	1
IPR019771	F-actin capping protein, beta subunit, conserved site	1	1	0	1	1	1	2	3	2.5	2.5	0.654721	1
IPR043175	F-actin-capping protein subunit beta, N-terminal domain	1	1	0	1	1	1	2	3	2.5	2.5	0.654721	1
IPR010164	Ornithine aminotransferase	1	1	0	1	1	1	2	3	2.5	2.5	0.654721	1
IPR016711	Sds23	1	0	1	1	1	1	2	3	2.5	2.5	0.654721	1
IPR007704	GPI mannosyltransferase 1	0	1	1	1	1	1	2	3	2.5	2.5	0.654721	1
IPR006235	O-acetylhomoserine/O-acetylserine sulfhydrylase	0	1	1	1	1	1	2	3	2.5	2.5	0.654721	1
IPR013116	Ketol-acid reductoisomerase, N-terminal	1	1	1	0	1	1	3	2	2.5	2.5	0.654721	1
IPR010655	Pre-mRNA cleavage complex subunit Clp1, C-terminal	1	1	1	1	1	0	3	2	2.5	2.5	0.654721	1
IPR038238	Clp1, C-terminal domain superfamily	1	1	1	1	1	0	3	2	2.5	2.5	0.654721	1
IPR006809	TAFII28-like protein domain	1	1	1	1	0	1	3	2	2.5	2.5	0.654721	1
IPR045127	Transcription initiation factor TFIID subunit 11-like	1	1	1	1	0	1	3	2	2.5	2.5	0.654721	1
IPR023416	Transthyretin/hydroxyisourate hydrolase domain	1	1	1	1	0	1	3	2	2.5	2.5	0.654721	1
IPR036817	Transthyretin/hydroxyisourate hydrolase domain superfamily	1	1	1	1	0	1	3	2	2.5	2.5	0.654721	1
IPR016210	NAD-dependent glutamate dehydrogenase, eukaryotes	1	1	1	1	0	1	3	2	2.5	2.5	0.654721	1
IPR036556	Protein-arginine deiminase, central domain superfamily	1	1	1	1	0	1	3	2	2.5	2.5	0.654721	1
IPR034261	CNOT4, RNA recognition motif	1	1	1	1	0	1	3	2	2.5	2.5	0.654721	1
IPR039515	NOT4, modified RING finger, HC subclass (C4C4-type)	1	1	1	1	0	1	3	2	2.5	2.5	0.654721	1
IPR026846	E3 SUMO-protein ligase Nse2 (Mms21)	1	1	1	1	0	1	3	2	2.5	2.5	0.654721	1
IPR013918	Nucleotide exchange factor Fes1	1	1	1	1	0	1	3	2	2.5	2.5	0.654721	1
IPR005269	Cytokinin riboside 5'-monophosphate phosphoribohydrolase LOG	1	1	1	1	0	1	3	2	2.5	2.5	0.654721	1
IPR031100	LOG family	1	1	1	1	0	1	3	2	2.5	2.5	0.654721	1
IPR024928	E3 ubiquitin-protein ligase, SMURF1 type	1	1	1	1	0	1	3	2	2.5	2.5	0.654721	1
IPR027388	Ku70, bridge and pillars domain superfamily	1	1	1	1	0	1	3	2	2.5	2.5	0.654721	1
IPR027156	AP-2 complex subunit sigma	1	1	1	1	0	1	3	2	2.5	2.5	0.654721	1
IPR016125	Peptidase C15, pyroglutamyl peptidase I-like	1	1	1	1	0	1	3	2	2.5	2.5	0.654721	1
IPR036440	Peptidase C15, pyroglutamyl peptidase I-like superfamily	1	1	1	1	0	1	3	2	2.5	2.5	0.654721	1
IPR039512	RCHY1, zinc-ribbon	1	1	1	1	0	1	3	2	2.5	2.5	0.654721	1
IPR004855	Transcription factor IIA, alpha/beta subunit	1	1	1	1	0	1	3	2	2.5	2.5	0.654721	1
IPR021013	ATPase, vacuolar ER assembly factor, Vma12	1	1	1	1	0	1	3	2	2.5	2.5	0.654721	1
IPR032324	Clp1, N-terminal beta-sandwich domain	1	1	1	1	0	1	3	2	2.5	2.5	0.654721	1
IPR038239	Clp1, N-terminal beta-sandwich domain superfamily	1	1	1	1	0	1	3	2	2.5	2.5	0.654721	1
IPR045054	Prolyl 4-hydroxylase	1	1	1	1	0	1	3	2	2.5	2.5	0.654721	1
IPR027514	Methylthioribulose-1-phosphate dehydratase, eukaryotes	1	1	1	1	0	1	3	2	2.5	2.5	0.654721	1
IPR009851	Modifier of rudimentary, Modr	1	1	1	1	0	1	3	2	2.5	2.5	0.654721	1
IPR036259	MFS transporter superfamily	142	140	144	144	146	149	426	439	432.5	432.5	0.65848	1
IPR029061	Thiamin diphosphate-binding fold	14	14	15	13	13	13	43	39	41	41	0.658687	1
IPR011013	Galactose mutarotase-like domain superfamily	8	7	7	8	9	8	22	25	23.5	23.5	0.66168	1
IPR000210	BTB/POZ domain	12	13	15	13	16	15	40	44	42	42	0.662521	1
IPR003347	JmjC domain	9	9	8	8	7	8	26	23	24.5	24.5	0.668235	1
IPR000639	Epoxide hydrolase-like	3	3	4	4	4	4	10	12	11	11	0.669815	1
IPR004095	TGS	3	4	3	4	4	4	10	12	11	11	0.669815	1
IPR012676	TGS-like	3	4	3	4	4	4	10	12	11	11	0.669815	1
IPR017896	4Fe-4S ferredoxin-type, iron-sulphur binding domain	3	4	3	4	4	4	10	12	11	11	0.669815	1
IPR013087	Zinc finger C2H2-type	60	58	56	59	62	61	174	182	178	178	0.671566	1
IPR019734	Tetratricopeptide repeat	33	32	33	35	35	34	98	104	101	101	0.672909	1
IPR006140	D-isomer specific 2-hydroxyacid dehydrogenase, NAD-binding domain	9	9	9	8	8	8	27	24	25.5	25.5	0.674424	1
IPR016160	Aldehyde dehydrogenase, cysteine active site	9	9	9	8	8	8	27	24	25.5	25.5	0.674424	1
IPR005828	Major facilitator, sugar transporter-like	24	25	26	24	22	24	75	70	72.5	72.5	0.677975	1
IPR016197	Chromo-like domain superfamily	8	10	10	9	8	8	28	25	26.5	26.5	0.68028	1
IPR000462	CDP-alcohol phosphatidyltransferase	4	3	4	4	4	5	11	13	12	12	0.683091	1
IPR004813	Oligopeptide transporter, OPT superfamily	3	4	4	5	4	4	11	13	12	12	0.683091	1
IPR002305	Aminoacyl-tRNA synthetase, class Ic	4	5	4	3	4	4	13	11	12	12	0.683091	1
IPR046670	Protein of unknown function DUF6540	7	10	9	10	9	10	26	29	27.5	27.5	0.68583	1
IPR002067	Mitochondrial carrier protein	17	15	15	17	17	17	47	51	49	49	0.686168	1
IPR029044	Nucleotide-diphospho-sugar transferases	36	37	37	38	39	39	110	116	113	113	0.689809	1
IPR045063	Dynamin, N-terminal	9	9	9	10	10	10	27	30	28.5	28.5	0.691102	1
IPR000086	NUDIX hydrolase domain	9	9	9	10	10	10	27	30	28.5	28.5	0.691102	1
IPR017907	Zinc finger, RING-type, conserved site	17	16	16	18	18	17	49	53	51	51	0.692061	1
IPR002125	Cytidine and deoxycytidylate deaminase domain	4	4	4	4	5	5	12	14	13	13	0.694887	1
IPR034001	ATP-binding cassette transporter, PDR-like subfamily G, domain 1	4	4	4	5	5	4	12	14	13	13	0.694887	1
IPR008930	Terpenoid cyclases/protein prenyltransferase alpha-alpha toroid	4	5	5	4	4	4	14	12	13	13	0.694887	1
IPR013809	ENTH domain	5	4	5	4	4	4	14	12	13	13	0.694887	1
IPR008266	Tyrosine-protein kinase, active site	11	11	10	9	10	10	32	29	30.5	30.5	0.700896	1
IPR015797	NUDIX hydrolase-like domain superfamily	10	10	10	11	11	11	30	33	31.5	31.5	0.705457	1
IPR045126	Trafficking protein particle complex subunit TRAPPC10/Trs130	1	1	1	1	1	2	3	4	3.5	3.5	0.705457	1
IPR016050	Proteasome beta-type subunit, conserved site	4	4	5	5	5	5	13	15	14	14	0.705457	1
IPR039780	CCR4-NOT transcription complex subunit 4	1	1	1	1	2	1	3	4	3.5	3.5	0.705457	1
IPR012148	Aromatic prenyltransferase DMATS-type, fungi	2	1	1	1	1	1	4	3	3.5	3.5	0.705457	1
IPR037505	pH-response regulator protein palC	1	1	1	1	2	1	3	4	3.5	3.5	0.705457	1
IPR007110	Immunoglobulin-like domain	1	2	1	1	1	1	4	3	3.5	3.5	0.705457	1
IPR018970	Xylulose 5-phosphate/Fructose 6-phosphate phosphoketolase, N-terminal	1	1	2	1	1	1	4	3	3.5	3.5	0.705457	1
IPR017383	Actin-related protein 2/3 complex subunit 1	1	1	1	1	1	2	3	4	3.5	3.5	0.705457	1
IPR007306	tRNA A64-2'-O-ribosylphosphate transferase	2	1	1	1	1	1	4	3	3.5	3.5	0.705457	1
IPR033449	Rit1, N-terminal domain	2	1	1	1	1	1	4	3	3.5	3.5	0.705457	1
IPR026983	Dynein heavy chain	1	2	1	1	1	1	4	3	3.5	3.5	0.705457	1
IPR026849	Autophagy-related protein 2	2	1	1	1	1	1	4	3	3.5	3.5	0.705457	1
IPR032710	NTF2-like domain superfamily	11	9	10	11	11	11	30	33	31.5	31.5	0.705457	1
IPR003958	Transcription factor CBF/NF-Y/archaeal histone domain	4	4	5	5	5	5	13	15	14	14	0.705457	1
IPR031359	NWD NACHT-NTPase, N-terminal	1	1	1	1	2	1	3	4	3.5	3.5	0.705457	1
IPR018333	Squalene cyclase	1	2	1	1	1	1	4	3	3.5	3.5	0.705457	1
IPR025300	Beta-galactosidase jelly roll domain	2	1	1	1	1	1	4	3	3.5	3.5	0.705457	1
IPR002123	Phospholipid/glycerol acyltransferase	4	4	5	5	5	5	13	15	14	14	0.705457	1
IPR036318	FAD-binding, type PCMH-like superfamily	18	18	18	19	19	20	54	58	56	56	0.705457	1
IPR045328	Yeast cell wall synthesis Kre9/Knh1	2	1	1	0	1	2	4	3	3.5	3.5	0.705457	1
IPR001585	Transaldolase/Fructose-6-phosphate aldolase	1	1	1	1	1	2	3	4	3.5	3.5	0.705457	1
IPR026051	Chitobiosyldiphosphodolichol beta-mannosyltransferase ALG1-like	1	1	1	2	1	1	3	4	3.5	3.5	0.705457	1
IPR041516	LACTB2, winged helix domain	1	1	1	1	1	2	3	4	3.5	3.5	0.705457	1
IPR011899	Glutaredoxin, eukaryotic/virial	1	2	1	1	1	1	4	3	3.5	3.5	0.705457	1
IPR045478	Exportin-5, C-terminal domain	2	1	1	1	1	1	4	3	3.5	3.5	0.705457	1
IPR013877	YAP-binding/ALF4/Glomulin	1	1	1	1	1	2	3	4	3.5	3.5	0.705457	1
IPR007342	Pseudouridine-5'-phosphate glycosidase	2	1	1	1	1	1	4	3	3.5	3.5	0.705457	1
IPR022830	Indigoidine synthase A-like	2	1	1	1	1	1	4	3	3.5	3.5	0.705457	1
IPR039524	GPI ethanolamine phosphate transferase 3	1	1	1	1	1	2	3	4	3.5	3.5	0.705457	1
IPR019148	Nuclear protein DGCR14/ESS-2	1	1	1	2	1	1	3	4	3.5	3.5	0.705457	1
IPR023457	Methionine-tRNA synthetase, type 2	2	1	1	1	1	1	4	3	3.5	3.5	0.705457	1
IPR045133	Serine/threonine-protein kinase/endoribonuclease IRE1/2-like	1	2	1	1	1	1	4	3	3.5	3.5	0.705457	1
IPR006838	ADTRP/AIG1	1	1	2	1	1	1	4	3	3.5	3.5	0.705457	1
IPR036867	R3H domain superfamily	4	5	4	5	5	5	13	15	14	14	0.705457	1
IPR021261	Glycerophosphocholine acyltransferase 1	1	1	2	1	1	1	4	3	3.5	3.5	0.705457	1
IPR002168	Lipase, GDXG, putative histidine active site	1	1	1	1	1	2	3	4	3.5	3.5	0.705457	1
IPR018307	AVL9/DENND6 domain	2	1	1	1	1	1	4	3	3.5	3.5	0.705457	1
IPR027059	Coatomer delta subunit	2	1	1	1	1	1	4	3	3.5	3.5	0.705457	1
IPR026971	Condensin subunit 1/Condensin-2 complex subunit D3	1	1	2	1	1	1	4	3	3.5	3.5	0.705457	1
IPR045226	DSC E3 ubiquitin ligase complex subunit 3	1	1	1	1	2	1	3	4	3.5	3.5	0.705457	1
IPR039757	Eukaryotic translation initiation factor 2D	1	1	1	1	1	2	3	4	3.5	3.5	0.705457	1
IPR022577	Tubulin-specific chaperone D, C-terminal	1	1	2	1	1	1	4	3	3.5	3.5	0.705457	1
IPR033162	Tubulin-folding cofactor D	1	1	2	1	1	1	4	3	3.5	3.5	0.705457	1
IPR011583	Chitinase II	4	4	5	5	5	5	13	15	14	14	0.705457	1
IPR007822	Lanthionine synthetase C-like	1	1	1	1	1	2	3	4	3.5	3.5	0.705457	1
IPR031349	General transcription factor TFIIH, subunit Tfb6	1	1	2	1	1	1	4	3	3.5	3.5	0.705457	1
IPR005913	dTDP-4-dehydrorhamnose reductase family	1	1	1	1	1	2	3	4	3.5	3.5	0.705457	1
IPR029903	RmlD-like substrate binding domain	1	1	1	1	1	2	3	4	3.5	3.5	0.705457	1
IPR011048	Cytochrome cd1-nitrite reductase-like, haem d1 domain superfamily	1	1	1	2	1	1	3	4	3.5	3.5	0.705457	1
IPR030700	N-end rule aminoacyl transferase	1	1	2	1	1	1	4	3	3.5	3.5	0.705457	1
IPR035929	CoaB-like superfamily	1	1	1	1	1	2	3	4	3.5	3.5	0.705457	1
IPR005995	Phosphoglycerate mutase, 2,3-bisphosphoglycerate-independent	1	1	1	1	1	2	3	4	3.5	3.5	0.705457	1
IPR006124	Metalloenzyme	1	1	1	1	1	2	3	4	3.5	3.5	0.705457	1
IPR024088	Tyrosine-tRNA ligase, bacterial-type	2	1	1	1	1	1	4	3	3.5	3.5	0.705457	1
IPR022968	16S/18S rRNA aminocarboxypropyltransferase Tsr3	1	1	1	1	1	2	3	4	3.5	3.5	0.705457	1
IPR008441	AfumC-like glycosyltransferase	2	1	1	1	1	1	4	3	3.5	3.5	0.705457	1
IPR014801	Mediator complex, subunit Med5, fungi	2	1	1	1	1	1	4	3	3.5	3.5	0.705457	1
IPR019325	NEDD4/Bsd2	1	1	1	1	2	1	3	4	3.5	3.5	0.705457	1
IPR035309	Proteasome activator complex subunit 4	1	1	1	1	2	1	3	4	3.5	3.5	0.705457	1
IPR014877	Exportin-1, C-terminal	1	1	1	1	2	1	3	4	3.5	3.5	0.705457	1
IPR007594	RFT1	1	1	1	1	1	2	3	4	3.5	3.5	0.705457	1
IPR021346	Translation machinery-associated protein 16	1	1	2	1	1	1	4	3	3.5	3.5	0.705457	1
IPR000806	Rab GDI protein	2	1	1	1	1	1	4	3	3.5	3.5	0.705457	1
IPR007229	Nicotinate phosphoribosyltransferase family	2	1	1	1	1	1	4	3	3.5	3.5	0.705457	1
IPR041525	Nicotinate/nicotinamide phosphoribosyltransferase	2	1	1	1	1	1	4	3	3.5	3.5	0.705457	1
IPR004493	Leucyl-tRNA synthetase, class Ia, archaeal/eukaryotic cytosolic	1	1	1	1	1	2	3	4	3.5	3.5	0.705457	1
IPR005200	Endo-1,3(4)-beta-glucanase	2	1	1	1	1	1	4	3	3.5	3.5	0.705457	1
IPR040720	Glycosyl hydrolase family 81, C-terminal domain	2	1	1	1	1	1	4	3	3.5	3.5	0.705457	1
IPR025583	HMG-CoA reductase, N-terminal domain	1	2	1	1	1	1	4	3	3.5	3.5	0.705457	1
IPR031121	KH domain containing protein RIK/BLOM7	1	1	1	2	1	1	3	4	3.5	3.5	0.705457	1
IPR039544	Tim44-like	2	1	1	1	1	1	4	3	3.5	3.5	0.705457	1
IPR024708	Catalase active site	2	1	1	1	1	1	4	3	3.5	3.5	0.705457	1
IPR000842	Phosphoribosyl pyrophosphate synthetase, conserved site	1	1	1	1	1	2	3	4	3.5	3.5	0.705457	1
IPR001781	Zinc finger, LIM-type	3	5	5	5	5	5	13	15	14	14	0.705457	1
IPR005708	Homogentisate 1,2-dioxygenase	1	1	1	1	2	1	3	4	3.5	3.5	0.705457	1
IPR046451	Homogentisate 1,2-dioxygenase, C-terminal domain	1	1	1	1	2	1	3	4	3.5	3.5	0.705457	1
IPR042121	MutL, C-terminal domain, regulatory subdomain	1	1	1	2	1	1	3	4	3.5	3.5	0.705457	1
IPR018805	Cell wall protein YJL171C/Tos1, C-terminal	2	1	1	1	1	1	4	3	3.5	3.5	0.705457	1
IPR033771	Rrp44-like cold shock domain	2	1	1	1	1	1	4	3	3.5	3.5	0.705457	1
IPR002225	3-beta hydroxysteroid dehydrogenase/isomerase	1	1	1	1	1	2	3	4	3.5	3.5	0.705457	1
IPR007528	RINT-1/Tip20	1	1	2	1	1	1	4	3	3.5	3.5	0.705457	1
IPR004108	Iron hydrogenase, large subunit, C-terminal	1	1	2	1	1	1	4	3	3.5	3.5	0.705457	1
IPR009016	Iron hydrogenase	1	1	2	1	1	1	4	3	3.5	3.5	0.705457	1
IPR017861	Kae1/TsaD family	1	2	1	1	1	1	4	3	3.5	3.5	0.705457	1
IPR022155	Protein of unknown function DUF3684	1	1	1	1	2	1	3	4	3.5	3.5	0.705457	1
IPR010117	Para-aminobenzoate synthase	1	1	1	1	2	1	3	4	3.5	3.5	0.705457	1
IPR034144	DNA topoisomerase 3-like, TOPRIM domain	1	1	2	1	1	1	4	3	3.5	3.5	0.705457	1
IPR024605	NAD(P) transhydrogenase, alpha subunit, C-terminal	2	1	1	1	1	1	4	3	3.5	3.5	0.705457	1
IPR021867	S-adenosylmethionine-dependent methyltransferase Bmt2-like	1	1	1	1	2	1	3	4	3.5	3.5	0.705457	1
IPR024909	Cysteinyl-tRNA synthetase/mycothiol ligase	1	1	1	1	1	2	3	4	3.5	3.5	0.705457	1
IPR032678	tRNA synthetases class I, catalytic domain	1	1	1	1	1	2	3	4	3.5	3.5	0.705457	1
IPR033120	Hotdog acyl-CoA thioesterase (ACOT)-type domain	1	2	1	1	1	1	4	3	3.5	3.5	0.705457	1
IPR045245	Pre-mRNA 3' end processing protein Pfs2-like	1	1	1	1	2	1	3	4	3.5	3.5	0.705457	1
IPR030224	Sla2 family	2	1	1	1	1	1	4	3	3.5	3.5	0.705457	1
IPR004305	Thiaminase-2/PQQC	2	1	1	1	1	1	4	3	3.5	3.5	0.705457	1
IPR045029		2	1	1	1	1	1	4	3	3.5	3.5	0.705457	1
IPR015661	Mitotic spindle checkpoint protein Bub1/Mad3	1	1	1	1	2	1	3	4	3.5	3.5	0.705457	1
IPR019479	Peroxiredoxin, C-terminal	1	1	1	1	2	1	3	4	3.5	3.5	0.705457	1
IPR024706	Peroxiredoxin, AhpC-type	1	1	1	1	2	1	3	4	3.5	3.5	0.705457	1
IPR045020	1-Cys peroxiredoxin	1	1	1	1	2	1	3	4	3.5	3.5	0.705457	1
IPR031335	Glycosyl hydrolase family 63, C-terminal	2	1	1	1	1	1	4	3	3.5	3.5	0.705457	1
IPR004206	mRNA triphosphatase Cet1-like	1	2	1	1	1	1	4	3	3.5	3.5	0.705457	1
IPR033469	CYTH-like domain superfamily	1	2	1	1	1	1	4	3	3.5	3.5	0.705457	1
IPR037009	mRNA triphosphatase Cet1-like superfamily	1	2	1	1	1	1	4	3	3.5	3.5	0.705457	1
IPR040343	RNA 5'-triphosphatase Cet1/Ctl1	1	2	1	1	1	1	4	3	3.5	3.5	0.705457	1
IPR042935	tRNA-specific adenosine deaminase 1	1	1	1	1	1	2	3	4	3.5	3.5	0.705457	1
IPR035979	RNA-binding domain superfamily	73	75	75	77	77	77	223	231	227	227	0.707319	1
IPR036640	ABC transporter type 1, transmembrane domain superfamily	21	20	18	17	20	18	59	55	57	57	0.707932	1
IPR027443	Isopenicillin N synthase-like superfamily	9	11	11	12	11	11	31	34	32.5	32.5	0.709815	1
IPR003593	AAA+ ATPase domain	97	102	100	94	98	98	299	290	294.5	294.5	0.710758	1
IPR004841	Amino acid permease/ SLC12A domain	11	12	12	9	11	12	35	32	33.5	33.5	0.713986	1
IPR016064	NAD kinase/diacylglycerol kinase-like domain superfamily	5	5	6	5	5	4	16	14	15	15	0.715001	1
IPR018957	Zinc finger, C3HC4 RING-type	6	4	4	6	5	5	14	16	15	15	0.715001	1
IPR029000	Cyclophilin-like domain superfamily	12	12	12	11	11	11	36	33	34.5	34.5	0.717982	1
IPR036361	SAP domain superfamily	6	5	6	5	5	5	17	15	16	16	0.723674	1
IPR001650	Helicase, C-terminal	67	67	68	69	70	70	202	209	205.5	205.5	0.72988	1
IPR000679	Zinc finger, GATA-type	6	5	5	6	6	6	16	18	17	17	0.731601	1
IPR006603	PQ-loop repeat	5	5	6	6	6	6	16	18	17	17	0.731601	1
IPR035965	PAS domain superfamily	6	5	5	6	6	6	16	18	17	17	0.731601	1
IPR004046	Glutathione S-transferase, C-terminal	6	6	6	4	6	6	18	16	17	17	0.731601	1
IPR037523	Vicinal oxygen chelate (VOC) domain	6	5	5	6	6	6	16	18	17	17	0.731601	1
IPR016039	Thiolase-like	11	13	13	12	14	14	37	40	38.5	38.5	0.73244	1
IPR019787	Zinc finger, PHD-finger	12	14	13	14	14	14	39	42	40.5	40.5	0.738883	1
IPR039143	Glucosamine 6-phosphate N-acetyltransferase	2	1	1	1	2	2	4	5	4.5	4.5	0.738883	1
IPR020556	Amidase, conserved site	6	6	7	5	6	6	19	17	18	18	0.738883	1
IPR019833	Manganese/iron superoxide dismutase, binding site	1	1	2	2	1	2	4	5	4.5	4.5	0.738883	1
IPR001594	Palmitoyltransferase, DHHC domain	2	2	1	1	1	2	5	4	4.5	4.5	0.738883	1
IPR002155	Thiolase	7	6	6	5	6	6	19	17	18	18	0.738883	1
IPR012908	GPI inositol-deacylase PGAP1-like	1	1	2	2	2	1	4	5	4.5	4.5	0.738883	1
IPR000058	Zinc finger, AN1-type	1	1	2	1	2	2	4	5	4.5	4.5	0.738883	1
IPR035896	AN1-like Zinc finger	1	1	2	1	2	2	4	5	4.5	4.5	0.738883	1
IPR018306	Bacteriophage T5, Orf172 DNA-binding	1	2	2	1	1	2	5	4	4.5	4.5	0.738883	1
IPR032640	AMP-activated protein kinase, glycogen-binding domain	1	1	2	1	2	2	4	5	4.5	4.5	0.738883	1
IPR019160	Exocyst complex component Sec3, C-terminal	2	1	2	1	2	1	5	4	4.5	4.5	0.738883	1
IPR002204	3-hydroxyisobutyrate dehydrogenase-related, conserved site	1	1	2	2	1	2	4	5	4.5	4.5	0.738883	1
IPR012338	Beta-lactamase/transpeptidase-like	6	6	6	6	7	7	18	20	19	19	0.745603	1
IPR036396	Cytochrome P450 superfamily	40	42	42	39	40	40	124	119	121.5	121.5	0.7484	1
IPR013088	Zinc finger, NHR/GATA-type	7	6	6	7	7	7	19	21	20	20	0.75183	1
IPR023332	Proteasome alpha-type subunit	6	6	7	7	7	7	19	21	20	20	0.75183	1
IPR036514	SGNH hydrolase superfamily	6	6	7	6	8	7	19	21	20	20	0.75183	1
IPR000198	Rho GTPase-activating protein domain	7	6	6	7	7	7	19	21	20	20	0.75183	1
IPR036380	Isochorismatase-like superfamily	7	7	7	6	7	6	21	19	20	20	0.75183	1
IPR036236	Zinc finger C2H2 superfamily	42	43	41	43	44	44	126	131	128.5	128.5	0.755123	1
IPR020616	Thiolase, N-terminal	6	7	7	6	8	8	20	22	21	21	0.757621	1
IPR001709	Flavoprotein pyridine nucleotide cytochrome reductase	8	7	7	6	7	7	22	20	21	21	0.757621	1
IPR032675	Leucine-rich repeat domain superfamily	27	30	30	27	28	28	87	83	85	85	0.759006	1
IPR000504	RNA recognition motif domain	63	63	65	65	67	65	191	197	194	194	0.760668	1
IPR000375	Dynamin stalk domain	7	8	8	7	7	7	23	21	22	22	0.763025	1
IPR001401	Dynamin, GTPase domain	7	8	8	7	7	7	23	21	22	22	0.763025	1
IPR001398	Macrophage migration inhibitory factor	2	1	2	2	2	2	5	6	5.5	5.5	0.763025	1
IPR014347	Tautomerase/MIF superfamily	2	1	2	2	2	2	5	6	5.5	5.5	0.763025	1
IPR003337	Trehalose-phosphatase	2	2	2	1	2	2	6	5	5.5	5.5	0.763025	1
IPR044034	Nascent polypeptide-associated complex subunit alpha-like, UBA domain	1	2	2	2	2	2	5	6	5.5	5.5	0.763025	1
IPR006941	Ribonuclease CAF1	2	2	1	2	2	2	5	6	5.5	5.5	0.763025	1
IPR033138	Multicopper oxidases, conserved site	1	2	2	2	2	2	5	6	5.5	5.5	0.763025	1
IPR006685	Mechanosensitive ion channel MscS	1	2	2	2	2	2	5	6	5.5	5.5	0.763025	1
IPR018303	P-type ATPase, phosphorylation site	16	16	16	17	17	17	48	51	49.5	49.5	0.763025	1
IPR001338	Hydrophobin	2	1	2	2	2	2	5	6	5.5	5.5	0.763025	1
IPR044641	Sm-like protein Lsm7/SmG	2	1	2	2	2	2	5	6	5.5	5.5	0.763025	1
IPR012336	Thioredoxin-like fold	1	2	2	2	2	2	5	6	5.5	5.5	0.763025	1
IPR045254	Nit1/2, carbon-nitrogen hydrolase domain	2	2	1	2	2	2	5	6	5.5	5.5	0.763025	1
IPR000612	Proteolipid membrane potential modulator	1	2	2	2	2	2	5	6	5.5	5.5	0.763025	1
IPR014717	Translation elongation factor EF1B/ribosomal protein S6	2	2	2	2	2	1	6	5	5.5	5.5	0.763025	1
IPR013121	Ferric reductase, NAD binding domain	7	7	7	7	8	8	21	23	22	22	0.763025	1
IPR011068	Nucleotidyltransferase, class I-like, C-terminal	2	1	2	2	2	2	5	6	5.5	5.5	0.763025	1
IPR000120	Amidase	2	2	2	1	2	2	6	5	5.5	5.5	0.763025	1
IPR001878	Zinc finger, CCHC-type	7	6	8	8	7	8	21	23	22	22	0.763025	1
IPR011531	Bicarbonate transporter-like, transmembrane domain	2	2	2	1	2	2	6	5	5.5	5.5	0.763025	1
IPR022742	Serine aminopeptidase, S33	1	2	2	2	2	2	5	6	5.5	5.5	0.763025	1
IPR009449	GDP/GTP exchange factor Sec2, N-terminal	2	2	2	2	2	1	6	5	5.5	5.5	0.763025	1
IPR040351	Guanine nucleotide exchange factor RAB3IL/RAB3IP/Sec2	2	2	2	2	2	1	6	5	5.5	5.5	0.763025	1
IPR002642	Lysophospholipase, catalytic domain	1	2	2	2	2	2	5	6	5.5	5.5	0.763025	1
IPR001206	Diacylglycerol kinase, catalytic domain	2	2	2	2	2	1	6	5	5.5	5.5	0.763025	1
IPR024512	Small subunit of serine palmitoyltransferase-like	2	2	2	2	2	1	6	5	5.5	5.5	0.763025	1
IPR006910	Rad21/Rec8-like protein, N-terminal	1	2	2	2	2	2	5	6	5.5	5.5	0.763025	1
IPR039781	Rad21/Rec8-like protein	1	2	2	2	2	2	5	6	5.5	5.5	0.763025	1
IPR045231	Protein Yip1/4-like	1	2	2	2	2	2	5	6	5.5	5.5	0.763025	1
IPR004695	Transporter protein SLAC1/Mae1/ Ssu1/TehA	2	2	2	2	1	2	6	5	5.5	5.5	0.763025	1
IPR038665	Voltage-dependent anion channel superfamily	2	2	2	2	1	2	6	5	5.5	5.5	0.763025	1
IPR006620	Prolyl 4-hydroxylase, alpha subunit	2	2	2	2	1	2	6	5	5.5	5.5	0.763025	1
IPR013272	Vps72/YL1, C-terminal	1	2	2	2	2	2	5	6	5.5	5.5	0.763025	1
IPR003378	Fringe-like	1	2	2	2	2	2	5	6	5.5	5.5	0.763025	1
IPR024766	Zinc finger, RING-H2-type	2	2	2	1	2	2	6	5	5.5	5.5	0.763025	1
IPR014758	Methionyl-tRNA synthetase	1	2	2	2	2	2	5	6	5.5	5.5	0.763025	1
IPR041872	Methionyl-tRNA synthetase, anticodon-binding domain	1	2	2	2	2	2	5	6	5.5	5.5	0.763025	1
IPR004910	Yippee/Mis18/Cereblon	1	2	2	2	2	2	5	6	5.5	5.5	0.763025	1
IPR034751	Yippee domain	1	2	2	2	2	2	5	6	5.5	5.5	0.763025	1
IPR039058	Yippee family	1	2	2	2	2	2	5	6	5.5	5.5	0.763025	1
IPR001100	Pyridine nucleotide-disulphide oxidoreductase, class I	2	2	2	2	2	1	6	5	5.5	5.5	0.763025	1
IPR014730	Electron transfer flavoprotein, alpha/beta-subunit, N-terminal	2	1	2	2	2	2	5	6	5.5	5.5	0.763025	1
IPR028881	PAN2, UCH domain	1	2	2	2	2	2	5	6	5.5	5.5	0.763025	1
IPR002474	Carbamoyl-phosphate synthase small subunit, N-terminal domain	1	2	2	2	2	2	5	6	5.5	5.5	0.763025	1
IPR006274	Carbamoyl-phosphate synthase, small subunit	1	2	2	2	2	2	5	6	5.5	5.5	0.763025	1
IPR035686	Carbamoyl-phosphate synthase small subunit, GATase1 domain	1	2	2	2	2	2	5	6	5.5	5.5	0.763025	1
IPR036480	Carbamoyl-phosphate synthase small subunit, N-terminal domain superfamily	1	2	2	2	2	2	5	6	5.5	5.5	0.763025	1
IPR011948	Dullard phosphatase domain, eukaryotic	1	2	2	2	2	2	5	6	5.5	5.5	0.763025	1
IPR041723	CTP:phosphocholine cytidylyltransferase domain	2	2	2	1	2	2	6	5	5.5	5.5	0.763025	1
IPR036844	Hint domain superfamily	2	2	2	1	2	2	6	5	5.5	5.5	0.763025	1
IPR030878	Ribosomal protein L15	2	2	2	1	2	2	6	5	5.5	5.5	0.763025	1
IPR006130	Aspartate/ornithine carbamoyltransferase	1	2	2	2	2	2	5	6	5.5	5.5	0.763025	1
IPR006131	Aspartate/ornithine carbamoyltransferase, Asp/Orn-binding domain	1	2	2	2	2	2	5	6	5.5	5.5	0.763025	1
IPR006132	Aspartate/ornithine carbamoyltransferase, carbamoyl-P binding	1	2	2	2	2	2	5	6	5.5	5.5	0.763025	1
IPR036901	Aspartate/ornithine carbamoyltransferase superfamily	1	2	2	2	2	2	5	6	5.5	5.5	0.763025	1
IPR020915	Uncharacterised protein family UPF0311	1	2	2	2	2	2	5	6	5.5	5.5	0.763025	1
IPR001388	Synaptobrevin-like	1	2	2	2	2	2	5	6	5.5	5.5	0.763025	1
IPR024774	Pleckstrin homology domain, Mcp5-type	1	2	2	2	2	2	5	6	5.5	5.5	0.763025	1
IPR021822	Protein of unknown function DUF3405	1	2	2	2	2	2	5	6	5.5	5.5	0.763025	1
IPR001891	Malic oxidoreductase	2	2	2	1	2	2	6	5	5.5	5.5	0.763025	1
IPR015884	Malic enzyme, conserved site	2	2	2	1	2	2	6	5	5.5	5.5	0.763025	1
IPR007243	Atg6/Beclin	1	2	2	2	2	2	5	6	5.5	5.5	0.763025	1
IPR019794	Peroxidase, active site	2	2	2	1	2	2	6	5	5.5	5.5	0.763025	1
IPR010908	Longin domain	1	2	2	2	2	2	5	6	5.5	5.5	0.763025	1
IPR006259	Adenylate kinase subfamily	2	2	1	2	2	2	5	6	5.5	5.5	0.763025	1
IPR007862	Adenylate kinase, active site lid domain	2	2	1	2	2	2	5	6	5.5	5.5	0.763025	1
IPR002164	Nucleosome assembly protein (NAP)	2	2	2	1	2	2	6	5	5.5	5.5	0.763025	1
IPR039057	Sporulation-specific protein 22/ZIP4	2	2	2	1	1	3	6	5	5.5	5.5	0.763025	1
IPR023563	Ribosomal protein L13, conserved site	1	2	2	2	2	2	5	6	5.5	5.5	0.763025	1
IPR009088	Transcription factor IIA, beta-barrel	2	2	2	2	1	2	6	5	5.5	5.5	0.763025	1
IPR041675	Pleckstrin homology domain 5	2	2	2	1	2	2	6	5	5.5	5.5	0.763025	1
IPR033923	p21 activated kinase binding domain	1	2	2	2	2	2	5	6	5.5	5.5	0.763025	1
IPR002100	Transcription factor, MADS-box	1	2	2	2	2	2	5	6	5.5	5.5	0.763025	1
IPR036879	Transcription factor, MADS-box superfamily	1	2	2	2	2	2	5	6	5.5	5.5	0.763025	1
IPR000675	Cutinase/acetylxylan esterase	1	2	2	2	2	2	5	6	5.5	5.5	0.763025	1
IPR013536	WLM domain	2	2	2	1	2	2	6	5	5.5	5.5	0.763025	1
IPR005825	Ribosomal protein L24/L26, conserved site	1	2	2	2	2	2	5	6	5.5	5.5	0.763025	1
IPR041988	Ribosomal protein L26/L24, KOW domain	1	2	2	2	2	2	5	6	5.5	5.5	0.763025	1
IPR016639	Glutathione S-transferase Omega/GSH	1	2	2	2	2	2	5	6	5.5	5.5	0.763025	1
IPR001087	GDSL lipase/esterase	2	2	2	2	1	2	6	5	5.5	5.5	0.763025	1
IPR002306	Tryptophan-tRNA ligase	1	2	2	2	2	2	5	6	5.5	5.5	0.763025	1
IPR013892	Cytochrome c oxidase biogenesis protein Cmc1-like	1	2	2	2	2	2	5	6	5.5	5.5	0.763025	1
IPR000627	Intradiol ring-cleavage dioxygenase, C-terminal	2	2	2	1	2	2	6	5	5.5	5.5	0.763025	1
IPR007535	Catechol dioxygenase, N-terminal	2	2	2	1	2	2	6	5	5.5	5.5	0.763025	1
IPR010625	CHCH	2	1	2	2	2	2	5	6	5.5	5.5	0.763025	1
IPR036695	Arginyl tRNA synthetase N-terminal domain superfamily	1	2	2	2	2	2	5	6	5.5	5.5	0.763025	1
IPR006977	Yip1 domain	1	2	2	2	2	2	5	6	5.5	5.5	0.763025	1
IPR045255	Ran binding protein RanBP1-like	2	2	2	2	1	2	6	5	5.5	5.5	0.763025	1
IPR016181	Acyl-CoA N-acyltransferase	46	45	46	47	47	48	137	142	139.5	139.5	0.764679	1
IPR023631	Amidase signature domain	19	16	17	15	16	18	52	49	50.5	50.5	0.765313	1
IPR029062	Class I glutamine amidotransferase-like	16	17	17	17	18	18	50	53	51.5	51.5	0.767537	1
IPR024079	Metallopeptidase, catalytic domain superfamily	8	7	7	8	8	8	22	24	23	23	0.768083	1
IPR017871	ABC transporter-like, conserved site	33	31	30	29	31	30	94	90	92	92	0.768083	1
IPR013130	Ferric reductase transmembrane component-like domain	7	7	8	8	8	8	22	24	23	23	0.768083	1
IPR046347	Basic-leucine zipper domain superfamily	17	17	17	18	18	18	51	54	52.5	52.5	0.769698	1
IPR010920	LSM domain superfamily	17	17	18	18	19	18	52	55	53.5	53.5	0.7718	1
IPR017927	FAD-binding domain, ferredoxin reductase-type	18	17	17	17	19	19	52	55	53.5	53.5	0.7718	1
IPR001757	P-type ATPase	18	17	17	18	18	19	52	55	53.5	53.5	0.7718	1
IPR023299	P-type ATPase, cytoplasmic domain N	18	17	17	18	18	19	52	55	53.5	53.5	0.7718	1
IPR017926	Glutamine amidotransferase	7	8	8	8	9	8	23	25	24	24	0.77283	1
IPR011032	GroES-like superfamily	31	32	32	33	33	33	95	99	97	97	0.773972	1
IPR012677	Nucleotide-binding alpha-beta plait domain superfamily	72	74	74	76	75	75	220	226	223	223	0.776327	1
IPR003591	Leucine-rich repeat, typical subtype	8	9	9	8	8	8	26	24	25	25	0.777297	1
IPR000652	Triosephosphate isomerase	3	2	2	2	2	2	7	6	6.5	6.5	0.781511	1
IPR035990	Triosephosphate isomerase superfamily	3	2	2	2	2	2	7	6	6.5	6.5	0.781511	1
IPR012349	FMN-binding split barrel	8	8	9	9	9	9	25	27	26	26	0.781511	1
IPR036873	Rhodanese-like domain superfamily	9	8	8	9	9	9	25	27	26	26	0.781511	1
IPR004856	Glycosyl transferase, ALG6/ALG8	2	2	2	2	2	3	6	7	6.5	6.5	0.781511	1
IPR019786	Zinc finger, PHD-type, conserved site	8	9	8	9	9	9	25	27	26	26	0.781511	1
IPR036851	Chloroperoxidase-like superfamily	2	3	2	2	2	2	7	6	6.5	6.5	0.781511	1
IPR002452	Alpha tubulin	2	2	2	2	3	2	6	7	6.5	6.5	0.781511	1
IPR002035	von Willebrand factor, type A	9	9	9	7	9	9	27	25	26	26	0.781511	1
IPR004014	Cation-transporting P-type ATPase, N-terminal	8	8	9	9	9	9	25	27	26	26	0.781511	1
IPR016194	SPOC-like, C-terminal domain superfamily	3	2	2	2	2	2	7	6	6.5	6.5	0.781511	1
IPR004088	K Homology domain, type 1	10	9	8	9	8	8	27	25	26	26	0.781511	1
IPR045153	Est1/Ebs1-like	2	2	2	3	2	2	6	7	6.5	6.5	0.781511	1
IPR044677	Mitochondrial phosphate carrier protein Pic2/Mir1-like	2	2	2	2	3	2	6	7	6.5	6.5	0.781511	1
IPR010699	Protein of unknown function DUF1275	2	3	2	2	2	2	7	6	6.5	6.5	0.781511	1
IPR020059	Glutamyl/glutaminyl-tRNA synthetase, class Ib, anti-codon binding domain	2	2	3	2	2	2	7	6	6.5	6.5	0.781511	1
IPR009071	High mobility group box domain	9	8	8	9	9	9	25	27	26	26	0.781511	1
IPR005801	ADC synthase	2	2	2	2	3	2	6	7	6.5	6.5	0.781511	1
IPR006805	Anthranilate synthase component I, N-terminal	2	2	2	2	3	2	6	7	6.5	6.5	0.781511	1
IPR015890	Chorismate-utilising enzyme, C-terminal	2	2	2	2	3	2	6	7	6.5	6.5	0.781511	1
IPR019999	Anthranilate synthase component I-like	2	2	2	2	3	2	6	7	6.5	6.5	0.781511	1
IPR045065	Exportin-1/5	3	2	2	2	2	2	7	6	6.5	6.5	0.781511	1
IPR045967	Domain of unknown function DUF5923	3	2	2	2	2	2	7	6	6.5	6.5	0.781511	1
IPR016084	Haem oxygenase-like, multi-helical	3	2	2	2	2	2	7	6	6.5	6.5	0.781511	1
IPR006913	CENP-V/GFA domain	8	8	9	9	9	9	25	27	26	26	0.781511	1
IPR004087	K Homology domain	10	9	8	9	8	8	27	25	26	26	0.781511	1
IPR004342	EXS, C-terminal	3	2	2	2	2	2	7	6	6.5	6.5	0.781511	1
IPR004429	Isopropylmalate dehydrogenase	3	2	2	2	2	2	7	6	6.5	6.5	0.781511	1
IPR036068	Nicotinate phosphoribosyltransferase-like, C-terminal	3	2	2	2	2	2	7	6	6.5	6.5	0.781511	1
IPR037382	Remodelling complex subunit Rsc/polybromo	2	2	3	2	2	2	7	6	6.5	6.5	0.781511	1
IPR005956	4-hydroxyphenylpyruvate dioxygenase	3	2	2	2	2	2	7	6	6.5	6.5	0.781511	1
IPR010107	Glutamate decarboxylase	2	2	3	2	2	2	7	6	6.5	6.5	0.781511	1
IPR001910	Inosine/uridine-preferring nucleoside hydrolase domain	3	2	2	2	2	2	7	6	6.5	6.5	0.781511	1
IPR036452	Ribonucleoside hydrolase-like	3	2	2	2	2	2	7	6	6.5	6.5	0.781511	1
IPR034016	Aminopeptidase N-type	2	2	2	2	2	3	6	7	6.5	6.5	0.781511	1
IPR029710	DNA ligase 4	3	2	2	2	2	2	7	6	6.5	6.5	0.781511	1
IPR018203	GDP dissociation inhibitor	3	2	2	2	2	2	7	6	6.5	6.5	0.781511	1
IPR013740	Redoxin	3	2	2	2	2	2	7	6	6.5	6.5	0.781511	1
IPR037944	Peroxiredoxin-5-like	3	2	2	2	2	2	7	6	6.5	6.5	0.781511	1
IPR004888	Glycoside hydrolase family 63	3	2	2	2	2	2	7	6	6.5	6.5	0.781511	1
IPR001915	Peptidase M48	2	2	2	2	2	3	6	7	6.5	6.5	0.781511	1
IPR006221	Anthranilate synthase/para-aminobenzoate synthase like domain	2	2	2	2	3	2	6	7	6.5	6.5	0.781511	1
IPR037272	Sodium:neurotransmitter symporter superfamily	2	2	2	2	3	2	6	7	6.5	6.5	0.781511	1
IPR011417	AP180 N-terminal homology (ANTH) domain	3	2	2	2	2	2	7	6	6.5	6.5	0.781511	1
IPR012132	Glucose-methanol-choline oxidoreductase	9	9	9	9	10	10	27	29	28	28	0.789268	1
IPR020471	Aldo-keto reductase	9	10	10	9	9	9	29	27	28	28	0.789268	1
IPR000073	Alpha/beta hydrolase fold-1	20	21	22	22	22	22	63	66	64.5	64.5	0.791676	1
IPR001563	Peptidase S10, serine carboxypeptidase	10	10	10	9	9	10	30	28	29	29	0.792849	1
IPR013078	Histidine phosphatase superfamily, clade-1	9	9	10	10	10	10	28	30	29	29	0.792849	1
IPR008936	Rho GTPase activation protein	10	9	9	10	10	10	28	30	29	29	0.792849	1
IPR038718	SNF2-like, N-terminal domain superfamily	22	22	22	23	23	23	66	69	67.5	67.5	0.796253	1
IPR009069	Cysteine alpha-hairpin motif superfamily	2	2	3	2	3	3	7	8	7.5	7.5	0.796253	1
IPR013525	ABC-2 type transporter	11	10	10	9	11	9	31	29	30	30	0.796253	1
IPR027256	P-type ATPase, subfamily IB	3	2	2	3	3	2	7	8	7.5	7.5	0.796253	1
IPR002935	Class I-like SAM-dependent O-methyltransferase	3	2	2	2	3	3	7	8	7.5	7.5	0.796253	1
IPR001245	Serine-threonine/tyrosine-protein kinase, catalytic domain	4	2	2	2	3	2	8	7	7.5	7.5	0.796253	1
IPR000634	Serine/threonine dehydratase, pyridoxal-phosphate-binding site	3	2	2	2	3	3	7	8	7.5	7.5	0.796253	1
IPR002616	tRNA-guanine(15) transglycosylase-like	3	3	2	2	2	3	8	7	7.5	7.5	0.796253	1
IPR036511	Queuine tRNA-ribosyltransferase-like	3	3	2	2	2	3	8	7	7.5	7.5	0.796253	1
IPR008271	Serine/threonine-protein kinase, active site	84	95	94	93	93	93	273	279	276	276	0.798432	1
IPR000836	Phosphoribosyltransferase domain	9	11	11	11	11	11	31	33	32	32	0.802587	1
IPR036855	Zinc finger, CCCH-type superfamily	9	11	11	11	11	11	31	33	32	32	0.802587	1
IPR002464	DNA/RNA helicase, ATP-dependent, DEAH-box type, conserved site	10	11	10	11	11	11	31	33	32	32	0.802587	1
IPR001806	Small GTPase	25	25	25	24	24	24	75	72	73.5	73.5	0.804571	1
IPR029057	Phosphoribosyltransferase-like	10	11	11	11	12	11	32	34	33	33	0.805541	1
IPR009072	Histone-fold	25	26	25	26	23	24	76	73	74.5	74.5	0.805861	1
IPR014001	Helicase superfamily 1/2, ATP-binding domain	69	70	69	71	71	71	208	213	210.5	210.5	0.807475	1
IPR018376	Enoyl-CoA hydratase/isomerase, conserved site	2	3	3	3	3	3	8	9	8.5	8.5	0.808365	1
IPR007577	Glycosyltransferase, DXD sugar-binding motif	2	3	3	3	3	3	8	9	8.5	8.5	0.808365	1
IPR019559	Cullin protein, neddylation domain	2	3	3	3	3	3	8	9	8.5	8.5	0.808365	1
IPR023313	Ubiquitin-conjugating enzyme, active site	11	12	10	12	11	12	33	35	34	34	0.808365	1
IPR008733	Peroxisomal biogenesis factor 11	3	3	3	3	3	2	9	8	8.5	8.5	0.808365	1
IPR000909	Phosphatidylinositol-specific phospholipase C, X domain	3	3	3	3	2	3	9	8	8.5	8.5	0.808365	1
IPR024936	Cyclophilin-type peptidyl-prolyl cis-trans isomerase	3	3	3	3	3	2	9	8	8.5	8.5	0.808365	1
IPR001830	Glycosyl transferase, family 20	3	3	3	2	3	3	9	8	8.5	8.5	0.808365	1
IPR006379	HAD-superfamily hydrolase, subfamily IIB	3	3	3	2	3	3	9	8	8.5	8.5	0.808365	1
IPR033690	Adenylate kinase, conserved site	3	3	2	3	3	3	8	9	8.5	8.5	0.808365	1
IPR017866	Succinyl-CoA synthetase, beta subunit, conserved site	2	3	3	3	3	3	8	9	8.5	8.5	0.808365	1
IPR036974	PUA domain superfamily	3	3	2	3	3	3	8	9	8.5	8.5	0.808365	1
IPR018456	PTR2 family proton/oligopeptide symporter, conserved site	3	3	3	2	3	3	9	8	8.5	8.5	0.808365	1
IPR002355	Multicopper oxidase, copper-binding site	2	3	3	3	3	3	8	9	8.5	8.5	0.808365	1
IPR011706	Multicopper oxidase, C-terminal	2	3	3	3	3	3	8	9	8.5	8.5	0.808365	1
IPR011707	Multicopper oxidase, N-terminal	3	2	3	3	3	3	8	9	8.5	8.5	0.808365	1
IPR006642	Rad18, zinc finger UBZ4-type	3	2	3	3	3	3	8	9	8.5	8.5	0.808365	1
IPR036861	Endochitinase-like superfamily	3	3	2	3	3	3	8	9	8.5	8.5	0.808365	1
IPR019832	Manganese/iron superoxide dismutase, C-terminal	3	3	3	2	3	3	9	8	8.5	8.5	0.808365	1
IPR036314	Manganese/iron superoxide dismutase, C-terminal domain superfamily	3	3	3	2	3	3	9	8	8.5	8.5	0.808365	1
IPR036324	Manganese/iron superoxide dismutase, N-terminal domain superfamily	3	3	3	2	3	3	9	8	8.5	8.5	0.808365	1
IPR009737	Thioredoxin-like ferredoxin	3	2	3	3	3	3	8	9	8.5	8.5	0.808365	1
IPR000156	Ran binding domain	3	3	3	3	2	3	9	8	8.5	8.5	0.808365	1
IPR003016	2-oxo acid dehydrogenase, lipoyl-binding site	2	3	3	3	3	3	8	9	8.5	8.5	0.808365	1
IPR017970	Homeobox, conserved site	3	3	3	2	3	3	9	8	8.5	8.5	0.808365	1
IPR004152	GAT domain	2	3	3	3	3	3	8	9	8.5	8.5	0.808365	1
IPR003123	VPS9 domain	3	3	3	2	3	3	9	8	8.5	8.5	0.808365	1
IPR037191	VPS9 domain superfamily	3	3	3	2	3	3	9	8	8.5	8.5	0.808365	1
IPR001870	B30.2/SPRY domain	3	3	3	2	3	3	9	8	8.5	8.5	0.808365	1
IPR003877	SPRY domain	3	3	3	2	3	3	9	8	8.5	8.5	0.808365	1
IPR045246	Argonaute-like, PIWI domain	3	3	3	2	3	3	9	8	8.5	8.5	0.808365	1
IPR044053	Hydroxylase/desaturase AsaB-like	2	3	3	3	3	3	8	9	8.5	8.5	0.808365	1
IPR036423	Superoxide dismutase-like, copper/zinc binding domain superfamily	3	3	3	3	2	3	9	8	8.5	8.5	0.808365	1
IPR022764	Peptidase S54, rhomboid domain	2	3	3	3	3	3	8	9	8.5	8.5	0.808365	1
IPR005301	MOB kinase activator family	3	2	3	3	3	3	8	9	8.5	8.5	0.808365	1
IPR036703	MOB kinase activator superfamily	3	2	3	3	3	3	8	9	8.5	8.5	0.808365	1
IPR004367	Cyclin, C-terminal domain	3	3	3	2	3	3	9	8	8.5	8.5	0.808365	1
IPR039361	Cyclin	3	3	3	2	3	3	9	8	8.5	8.5	0.808365	1
IPR037458	L-mandelate/L-lactate dehydrogenase, FMN-binding domain	2	3	3	3	3	3	8	9	8.5	8.5	0.808365	1
IPR027370	Zinc finger, RING-type, eukaryotic	2	3	3	3	3	3	8	9	8.5	8.5	0.808365	1
IPR022024	Protein of unknown function DUF3602	3	3	3	3	2	3	9	8	8.5	8.5	0.808365	1
IPR030458	Glycosyl hydrolases family 31, active site	3	2	3	3	3	3	8	9	8.5	8.5	0.808365	1
IPR000534	Semialdehyde dehydrogenase, NAD-binding	3	2	3	3	3	3	8	9	8.5	8.5	0.808365	1
IPR030456	Fork head domain conserved site 2	3	3	3	3	3	2	9	8	8.5	8.5	0.808365	1
IPR007274	Ctr copper transporter	2	3	3	3	3	3	8	9	8.5	8.5	0.808365	1
IPR001606	ARID DNA-binding domain	2	3	3	3	3	3	8	9	8.5	8.5	0.808365	1
IPR036431	ARID DNA-binding domain superfamily	2	3	3	3	3	3	8	9	8.5	8.5	0.808365	1
IPR021833	Protein of unknown function DUF3425	3	3	3	3	3	2	9	8	8.5	8.5	0.808365	1
IPR039298	Acyl-coenzyme A thioesterase 13	3	2	3	3	3	3	8	9	8.5	8.5	0.808365	1
IPR029154	3-hydroxyisobutyrate dehydrogenase-like, NAD-binding domain	3	3	3	2	3	3	9	8	8.5	8.5	0.808365	1
IPR000352	Peptide chain release factor class I	3	3	3	3	2	3	9	8	8.5	8.5	0.808365	1
IPR019236	Phosphatidate phosphatase APP1, catalytic domain	3	3	3	2	3	3	9	8	8.5	8.5	0.808365	1
IPR007330	MIT domain	3	3	3	2	3	3	9	8	8.5	8.5	0.808365	1
IPR005843	Alpha-D-phosphohexomutase, C-terminal	2	3	3	3	3	3	8	9	8.5	8.5	0.808365	1
IPR016066	Alpha-D-phosphohexomutase, conserved site	2	3	3	3	3	3	8	9	8.5	8.5	0.808365	1
IPR036900	Alpha-D-phosphohexomutase, C-terminal domain superfamily	2	3	3	3	3	3	8	9	8.5	8.5	0.808365	1
IPR004104	Gfo/Idh/MocA-like oxidoreductase, C-terminal	3	2	3	3	3	3	8	9	8.5	8.5	0.808365	1
IPR005645	Serine hydrolase FSH	2	3	3	3	3	3	8	9	8.5	8.5	0.808365	1
IPR000917	Sulfatase, N-terminal	3	3	3	2	3	3	9	8	8.5	8.5	0.808365	1
IPR016095	Ribosomal protein L1, 3-layer alpha/beta-sandwich	3	2	3	3	3	3	8	9	8.5	8.5	0.808365	1
IPR023674	Ribosomal protein L1-like	3	2	3	3	3	3	8	9	8.5	8.5	0.808365	1
IPR028364	Ribosomal protein L1/ribosomal biogenesis protein	3	2	3	3	3	3	8	9	8.5	8.5	0.808365	1
IPR003445	Cation transporter	3	3	3	3	2	3	9	8	8.5	8.5	0.808365	1
IPR015889	Intradiol ring-cleavage dioxygenase, core	3	3	3	2	3	3	9	8	8.5	8.5	0.808365	1
IPR011607	Methylglyoxal synthase-like domain	2	3	3	3	3	3	8	9	8.5	8.5	0.808365	1
IPR036914	Methylglyoxal synthase-like domain superfamily	2	3	3	3	3	3	8	9	8.5	8.5	0.808365	1
IPR000243	Peptidase T1A, proteasome beta-subunit	2	3	3	3	3	3	8	9	8.5	8.5	0.808365	1
IPR002931	Transglutaminase-like	3	2	3	3	3	3	8	9	8.5	8.5	0.808365	1
IPR003511	HORMA domain	2	3	3	3	3	3	8	9	8.5	8.5	0.808365	1
IPR006771	Blastomyces yeast-phase-specific protein	2	3	3	3	3	3	8	9	8.5	8.5	0.808365	1
IPR004181	Zinc finger, MIZ-type	3	3	3	3	2	3	9	8	8.5	8.5	0.808365	1
IPR014012	Helicase/SANT-associated domain	3	3	2	3	3	3	8	9	8.5	8.5	0.808365	1
IPR016130	Protein-tyrosine phosphatase, active site	12	12	12	12	11	11	36	34	35	35	0.81107	1
IPR008979	Galactose-binding-like domain superfamily	12	11	11	12	12	12	34	36	35	35	0.81107	1
IPR015943	WD40/YVTN repeat-like-containing domain superfamily	144	145	147	145	149	149	436	443	439.5	439.5	0.813352	1
IPR015947	PUA-like superfamily	12	12	11	13	12	12	35	37	36	36	0.813664	1
IPR035994	Nucleoside phosphorylase superfamily	13	10	13	12	13	13	36	38	37	37	0.816153	1
IPR036736	ACP-like superfamily	13	12	13	12	12	12	38	36	37	37	0.816153	1
IPR011051	RmlC-like cupin domain superfamily	12	11	13	13	14	11	36	38	37	37	0.816153	1
IPR027417	P-loop containing nucleoside triphosphate hydrolase	383	382	383	378	378	381	1148	1137	1142.5	1142.5	0.818	1
IPR045093	Cullin	3	3	3	3	3	4	9	10	9.5	9.5	0.818546	1
IPR001623	DnaJ domain	28	28	28	29	29	29	84	87	85.5	85.5	0.818546	1
IPR027477	Succinate dehydrogenase/fumarate reductase flavoprotein, catalytic domain superfamily	4	3	3	3	3	3	10	9	9.5	9.5	0.818546	1
IPR008183	Aldose 1-/Glucose-6-phosphate 1-epimerase	3	3	3	3	4	3	9	10	9.5	9.5	0.818546	1
IPR014718	Glycoside hydrolase-type carbohydrate-binding	3	3	3	3	4	3	9	10	9.5	9.5	0.818546	1
IPR001270	ClpA/B family	3	3	3	2	4	4	9	10	9.5	9.5	0.818546	1
IPR005946	Ribose-phosphate pyrophosphokinase	3	3	3	3	4	3	9	10	9.5	9.5	0.818546	1
IPR025714	Methyltransferase domain	4	3	3	3	3	3	10	9	9.5	9.5	0.818546	1
IPR014480	Mannan endo-1,6-alpha-mannosidase	3	3	3	3	3	4	9	10	9.5	9.5	0.818546	1
IPR045079	Oxoprolinase family	3	3	3	3	3	4	9	10	9.5	9.5	0.818546	1
IPR036085	PAZ domain superfamily	3	3	3	3	4	3	9	10	9.5	9.5	0.818546	1
IPR001930	Peptidase M1, alanine aminopeptidase/leukotriene A4 hydrolase	3	3	3	3	3	4	9	10	9.5	9.5	0.818546	1
IPR018502	Annexin repeat	3	4	3	3	3	3	10	9	9.5	9.5	0.818546	1
IPR037104	Annexin superfamily	3	4	3	3	3	3	10	9	9.5	9.5	0.818546	1
IPR029026	tRNA (guanine-N1-)-methyltransferase, N-terminal	3	4	3	3	3	3	10	9	9.5	9.5	0.818546	1
IPR029028	Alpha/beta knot methyltransferases	3	4	3	3	3	3	10	9	9.5	9.5	0.818546	1
IPR008220	Homoserine/serine acetyltransferase MetX-like	3	4	3	3	3	3	10	9	9.5	9.5	0.818546	1
IPR025799	Protein arginine N-methyltransferase	3	3	3	3	3	4	9	10	9.5	9.5	0.818546	1
IPR001019	Guanine nucleotide binding protein (G-protein), alpha subunit	3	3	4	3	3	3	10	9	9.5	9.5	0.818546	1
IPR016055	Alpha-D-phosphohexomutase, alpha/beta/alpha I/II/III	4	3	3	3	3	3	10	9	9.5	9.5	0.818546	1
IPR001525	C-5 cytosine methyltransferase	3	3	4	3	3	3	10	9	9.5	9.5	0.818546	1
IPR036374	Oxidoreductase, molybdopterin-binding domain superfamily	3	4	3	3	3	3	10	9	9.5	9.5	0.818546	1
IPR015712	DNA-directed RNA polymerase, subunit 2	3	4	3	3	3	3	10	9	9.5	9.5	0.818546	1
IPR006076	FAD dependent oxidoreductase	13	13	14	12	13	13	40	38	39	39	0.820847	1
IPR036052	Tryptophan synthase beta chain-like, PALP domain superfamily	13	14	13	13	12	13	40	38	39	39	0.820847	1
IPR036869	Chaperone J-domain superfamily	30	30	30	31	31	31	90	93	91.5	91.5	0.824496	1
IPR009011	Mannose-6-phosphate receptor binding domain superfamily	3	3	4	3	4	4	10	11	10.5	10.5	0.827259	1
IPR044865	MRH domain	3	3	4	3	4	4	10	11	10.5	10.5	0.827259	1
IPR000109	Proton-dependent oligopeptide transporter family	4	3	4	4	3	3	11	10	10.5	10.5	0.827259	1
IPR036465	von Willebrand factor A-like domain superfamily	15	14	14	13	14	14	43	41	42	42	0.827259	1
IPR013830	SGNH hydrolase-type esterase domain	4	3	3	4	4	3	10	11	10.5	10.5	0.827259	1
IPR032474	Protein argonaute, N-terminal	4	4	3	4	3	3	11	10	10.5	10.5	0.827259	1
IPR020904	Short-chain dehydrogenase/reductase, conserved site	30	34	31	33	33	32	95	98	96.5	96.5	0.829031	1
IPR023210	NADP-dependent oxidoreductase domain	15	14	14	15	15	15	43	45	44	44	0.83117	1
IPR036812	NADP-dependent oxidoreductase domain superfamily	15	14	14	15	15	15	43	45	44	44	0.83117	1
IPR036420	BRCT domain superfamily	14	14	16	16	15	15	44	46	45	45	0.833029	1
IPR000253	Forkhead-associated (FHA) domain	15	14	15	16	15	15	44	46	45	45	0.833029	1
IPR002401	Cytochrome P450, E-class, group I	15	15	16	15	15	14	46	44	45	45	0.833029	1
IPR003152	FATC domain	4	4	4	3	4	4	12	11	11.5	11.5	0.834827	1
IPR045861	CorA, cytoplasmic domain	3	4	4	4	4	4	11	12	11.5	11.5	0.834827	1
IPR036570	HORMA domain superfamily	3	4	4	4	4	4	11	12	11.5	11.5	0.834827	1
IPR002014	VHS domain	3	4	4	4	4	4	11	12	11.5	11.5	0.834827	1
IPR035441	TFIIS/LEDGF domain superfamily	4	4	4	3	4	4	12	11	11.5	11.5	0.834827	1
IPR000560	Histidine phosphatase superfamily, clade-2	4	4	4	3	4	4	12	11	11.5	11.5	0.834827	1
IPR001296	Glycosyl transferase, family 1	4	4	4	3	4	4	12	11	11.5	11.5	0.834827	1
IPR011022	Arrestin C-terminal-like domain	4	4	4	3	4	4	12	11	11.5	11.5	0.834827	1
IPR003781	CoA-binding	3	4	4	4	4	4	11	12	11.5	11.5	0.834827	1
IPR027450	Alpha-ketoglutarate-dependent dioxygenase AlkB-like	3	4	4	4	4	4	11	12	11.5	11.5	0.834827	1
IPR037151	Alpha-ketoglutarate-dependent dioxygenase AlkB-like superfamily	3	4	4	4	4	4	11	12	11.5	11.5	0.834827	1
IPR041667	Cupin-like domain 8	4	4	4	4	3	4	12	11	11.5	11.5	0.834827	1
IPR002478	PUA domain	4	4	3	4	4	4	11	12	11.5	11.5	0.834827	1
IPR045087	Multicopper oxidase	3	4	4	4	4	4	11	12	11.5	11.5	0.834827	1
IPR009571	Membrane protein SUR7/Rim9-like, fungi	3	4	4	4	4	4	11	12	11.5	11.5	0.834827	1
IPR029032	AhpD-like	4	4	4	4	4	3	12	11	11.5	11.5	0.834827	1
IPR033749	Polyprenyl synthetase, conserved site	3	4	4	4	4	4	11	12	11.5	11.5	0.834827	1
IPR002934	Polymerase, nucleotidyl transferase domain	4	3	4	4	4	4	11	12	11.5	11.5	0.834827	1
IPR001180	Citron homology (CNH) domain	4	4	4	3	4	4	12	11	11.5	11.5	0.834827	1
IPR011021	Arrestin-like, N-terminal	4	4	4	3	4	4	12	11	11.5	11.5	0.834827	1
IPR025313	Domain of unknown function DUF4217	4	4	4	4	4	3	12	11	11.5	11.5	0.834827	1
IPR001607	Zinc finger, UBP-type	4	4	4	3	4	4	12	11	11.5	11.5	0.834827	1
IPR002509	NodB homology domain	4	4	4	3	4	4	12	11	11.5	11.5	0.834827	1
IPR017261	DNA mismatch repair protein MutS/MSH	4	4	3	4	4	4	11	12	11.5	11.5	0.834827	1
IPR032880	CSC1/OSCA1-like, N-terminal transmembrane domain	4	4	4	4	3	4	12	11	11.5	11.5	0.834827	1
IPR037516	Tripartite DENN domain	3	4	4	4	4	4	11	12	11.5	11.5	0.834827	1
IPR042855	v-SNARE, coiled-coil homology domain	3	4	4	4	4	4	11	12	11.5	11.5	0.834827	1
IPR004179	Sec63 domain	4	4	4	4	3	4	12	11	11.5	11.5	0.834827	1
IPR006636	Heat shock chaperonin-binding	3	4	4	4	4	4	11	12	11.5	11.5	0.834827	1
IPR010308	TRP, C-terminal	3	4	4	4	4	4	11	12	11.5	11.5	0.834827	1
IPR032800	ML-like domain	3	4	4	4	4	4	11	12	11.5	11.5	0.834827	1
IPR040241	Transient receptor potential channel Flc/Pkd2-like	3	4	4	4	4	4	11	12	11.5	11.5	0.834827	1
IPR004148	BAR domain	3	4	4	4	4	4	11	12	11.5	11.5	0.834827	1
IPR000300	Inositol polyphosphate-related phosphatase	4	3	4	4	4	4	11	12	11.5	11.5	0.834827	1
IPR013022	Xylose isomerase-like, TIM barrel domain	4	3	4	4	4	4	11	12	11.5	11.5	0.834827	1
IPR005824	KOW	3	4	4	4	4	4	11	12	11.5	11.5	0.834827	1
IPR015720	Transmembrane emp24 domain-containing protein	4	4	3	4	4	4	11	12	11.5	11.5	0.834827	1
IPR007219	Transcription factor domain, fungi	63	63	64	59	64	63	190	186	188	188	0.836569	1
IPR006094	FAD linked oxidase, N-terminal	15	16	16	16	16	17	47	49	48	48	0.838256	1
IPR036317	Cullin homology domain superfamily	4	4	4	4	4	5	12	13	12.5	12.5	0.841481	1
IPR014009	PIK-related kinase	5	4	4	4	4	4	13	12	12.5	12.5	0.841481	1
IPR005811	ATP-citrate lyase/succinyl-CoA ligase	4	5	4	4	4	4	13	12	12.5	12.5	0.841481	1
IPR001242	Condensation domain	5	4	4	4	4	4	13	12	12.5	12.5	0.841481	1
IPR000217	Tubulin	4	4	4	4	5	4	12	13	12.5	12.5	0.841481	1
IPR008280	Tubulin/FtsZ, C-terminal	4	4	4	4	5	4	12	13	12.5	12.5	0.841481	1
IPR005198	Glycoside hydrolase, family 76	4	4	4	4	4	5	12	13	12.5	12.5	0.841481	1
IPR018392	LysM domain	5	4	4	4	4	4	13	12	12.5	12.5	0.841481	1
IPR001060	FCH domain	4	4	4	5	4	4	12	13	12.5	12.5	0.841481	1
IPR011059	Metal-dependent hydrolase, composite domain superfamily	4	5	4	4	4	4	13	12	12.5	12.5	0.841481	1
IPR018466	Yeast cell wall synthesis Kre9/Knh1-like, N-terminal	4	4	5	3	5	4	13	12	12.5	12.5	0.841481	1
IPR016040	NAD(P)-binding domain	5	5	3	4	4	4	13	12	12.5	12.5	0.841481	1
IPR008937	Ras-like guanine nucleotide exchange factor	4	4	4	5	4	4	12	13	12.5	12.5	0.841481	1
IPR005599	GPI mannosyltransferase	5	4	4	4	4	4	13	12	12.5	12.5	0.841481	1
IPR004886	Glucanosyltransferase	4	4	4	4	4	5	12	13	12.5	12.5	0.841481	1
IPR004713	Calcium/proton exchanger	5	4	4	4	4	4	13	12	12.5	12.5	0.841481	1
IPR000322	Glycoside hydrolase family 31	5	4	4	4	4	4	13	12	12.5	12.5	0.841481	1
IPR021765	Mycotoxin biosynthesis protein UstYa-like	4	5	4	4	4	4	13	12	12.5	12.5	0.841481	1
IPR046349	C1-like domain superfamily	4	4	4	3	5	5	12	13	12.5	12.5	0.841481	1
IPR036928	Amidase signature (AS) superfamily	19	16	17	15	16	19	52	50	51	51	0.843022	1
IPR011545	DEAD/DEAH box helicase domain	38	38	38	39	39	39	114	117	115.5	115.5	0.843526	1
IPR001680	WD40 repeat	106	107	108	108	109	109	321	326	323.5	323.5	0.844164	1
IPR017938	Riboflavin synthase-like beta-barrel	17	17	17	17	18	18	51	53	52	52	0.844519	1
IPR039261	Ferredoxin-NADP reductase (FNR), nucleotide-binding domain	17	17	17	17	18	18	51	53	52	52	0.844519	1
IPR036282	Glutathione S-transferase, C-terminal domain superfamily	17	18	18	15	18	18	53	51	52	52	0.844519	1
IPR008250	P-type ATPase, A domain superfamily	18	17	17	18	18	18	52	54	53	53	0.845975	1
IPR011527	ABC transporter type 1, transmembrane domain	19	18	17	16	19	17	54	52	53	53	0.845975	1
IPR006085	XPG, N-terminal	5	4	5	5	4	4	14	13	13.5	13.5	0.84739	1
IPR025110	AMP-binding enzyme, C-terminal domain	18	18	18	19	19	18	54	56	55	55	0.848767	1
IPR044666	Cyclophilin-type peptidyl-prolyl cis-trans isomerase, cyclophilin A-like	5	5	5	5	5	4	15	14	14.5	14.5	0.852684	1
IPR014721	Ribosomal protein S5 domain 2-type fold, subgroup	19	20	20	19	19	19	59	57	58	58	0.852684	1
IPR017438	Inorganic polyphosphate/ATP-NAD kinase, N-terminal	5	5	5	5	5	4	15	14	14.5	14.5	0.852684	1
IPR004160	Translation elongation factor EFTu/EF1A, C-terminal	5	4	5	5	5	5	14	15	14.5	14.5	0.852684	1
IPR023198	Phosphoglycolate phosphatase-like, domain 2	5	5	5	4	5	5	15	14	14.5	14.5	0.852684	1
IPR000683	Gfo/Idh/MocA-like oxidoreductase, N-terminal	5	4	5	5	5	5	14	15	14.5	14.5	0.852684	1
IPR002937	Amine oxidase	5	5	5	5	5	4	15	14	14.5	14.5	0.852684	1
IPR029753	D-isomer specific 2-hydroxyacid dehydrogenase, NAD-binding domain conserved site	5	5	5	4	5	5	15	14	14.5	14.5	0.852684	1
IPR001164	Arf GTPase activating protein	4	5	5	5	5	5	14	15	14.5	14.5	0.852684	1
IPR037278	ARFGAP/RecO-like zinc finger	4	5	5	5	5	5	14	15	14.5	14.5	0.852684	1
IPR038508	ArfGAP domain superfamily	4	5	5	5	5	5	14	15	14.5	14.5	0.852684	1
IPR043198	Cyclin/Cyclin-like subunit Ssn8	5	5	5	4	5	5	15	14	14.5	14.5	0.852684	1
IPR043130	CDP-alcohol phosphatidyltransferase, transmembrane domain	4	5	5	5	5	5	14	15	14.5	14.5	0.852684	1
IPR003616	Post-SET domain	5	5	5	4	5	5	15	14	14.5	14.5	0.852684	1
IPR002013	SAC domain	5	5	5	4	5	5	15	14	14.5	14.5	0.852684	1
IPR011611	Carbohydrate kinase PfkB	5	4	5	5	5	5	14	15	14.5	14.5	0.852684	1
IPR046357	Peptidyl-prolyl cis-trans isomerase domain superfamily	5	5	5	4	5	5	15	14	14.5	14.5	0.852684	1
IPR036237	Xylose isomerase-like superfamily	5	4	5	5	5	5	14	15	14.5	14.5	0.852684	1
IPR001715	Calponin homology domain	5	5	5	5	5	4	15	14	14.5	14.5	0.852684	1
IPR002656	Acyltransferase 3 domain	5	5	5	4	5	5	15	14	14.5	14.5	0.852684	1
IPR009000	Translation protein, beta-barrel domain superfamily	20	20	20	20	19	19	60	58	59	59	0.853923	1
IPR000608	Ubiquitin-conjugating enzyme E2	19	21	20	21	20	21	60	62	61	61	0.856311	1
IPR003959	ATPase, AAA-type, core	44	48	48	44	46	47	140	137	138.5	138.5	0.856954	1
IPR001375	Peptidase S9, prolyl oligopeptidase, catalytic domain	5	5	5	6	5	5	15	16	15.5	15.5	0.857462	1
IPR044880	NCX, central ion-binding domain superfamily	6	5	5	5	5	5	16	15	15.5	15.5	0.857462	1
IPR016102	Succinyl-CoA synthetase-like	5	6	5	5	5	5	16	15	15.5	15.5	0.857462	1
IPR010071	Amino acid adenylation domain	6	5	5	5	5	5	16	15	15.5	15.5	0.857462	1
IPR036779	LysM domain superfamily	6	5	5	5	5	5	16	15	15.5	15.5	0.857462	1
IPR006162	Phosphopantetheine attachment site	6	5	5	5	5	5	16	15	15.5	15.5	0.857462	1
IPR002300	Aminoacyl-tRNA synthetase, class Ia	5	5	5	5	5	6	15	16	15.5	15.5	0.857462	1
IPR009060	UBA-like superfamily	20	21	21	22	21	21	62	64	63	63	0.858586	1
IPR011332	Zinc-binding ribosomal protein	5	6	6	5	6	5	17	16	16.5	16.5	0.861804	1
IPR001356	Homeobox domain	5	5	6	5	6	6	16	17	16.5	16.5	0.861804	1
IPR018170	Aldo/keto reductase, conserved site	5	5	6	5	6	6	16	17	16.5	16.5	0.861804	1
IPR014748	Enoyl-CoA hydratase, C-terminal	6	5	5	6	5	6	16	17	16.5	16.5	0.861804	1
IPR041679	DNA2/NAM7 helicase-like, C-terminal	5	6	5	6	5	6	16	17	16.5	16.5	0.861804	1
IPR001660	Sterile alpha motif domain	5	6	6	4	6	6	17	16	16.5	16.5	0.861804	1
IPR017972	Cytochrome P450, conserved site	23	22	22	23	23	23	67	69	68	68	0.863832	1
IPR000330	SNF2, N-terminal	23	22	22	23	23	23	67	69	68	68	0.863832	1
IPR027267	AH/BAR domain superfamily	21	23	23	23	23	23	67	69	68	68	0.863832	1
IPR000326	Phosphatidic acid phosphatase type 2/haloperoxidase	6	6	6	6	5	6	18	17	17.5	17.5	0.865772	1
IPR011330	Glycoside hydrolase/deacetylase, beta/alpha-barrel	6	6	6	5	6	6	18	17	17.5	17.5	0.865772	1
IPR034003	ATP-binding cassette transporter, PDR-like subfamily G, domain 2	6	5	6	6	6	6	17	18	17.5	17.5	0.865772	1
IPR027925	MCM N-terminal domain	6	6	6	5	6	6	18	17	17.5	17.5	0.865772	1
IPR000219	Dbl homology (DH) domain	6	6	6	5	6	6	18	17	17.5	17.5	0.865772	1
IPR035899	Dbl homology (DH) domain superfamily	6	6	6	5	6	6	18	17	17.5	17.5	0.865772	1
IPR011765	Peptidase M16, N-terminal	6	6	6	6	6	5	18	17	17.5	17.5	0.865772	1
IPR011044	Quinoprotein amine dehydrogenase, beta chain-like	6	5	6	5	6	7	17	18	17.5	17.5	0.865772	1
IPR002129	Pyridoxal phosphate-dependent decarboxylase	5	6	6	6	6	6	17	18	17.5	17.5	0.865772	1
IPR013815	ATP-grasp fold, subdomain 1	5	6	6	6	6	6	17	18	17.5	17.5	0.865772	1
IPR013154	Alcohol dehydrogenase-like, N-terminal	24	23	24	25	24	24	71	73	72	72	0.867632	1
IPR013785	Aldolase-type TIM barrel	56	56	55	54	55	55	167	164	165.5	165.5	0.869027	1
IPR001279	Metallo-beta-lactamase	6	6	6	6	6	7	18	19	18.5	18.5	0.869417	1
IPR008949	Isoprenoid synthase domain superfamily	7	6	6	6	6	6	19	18	18.5	18.5	0.869417	1
IPR038607	PhoD-like superfamily	6	6	6	7	6	6	18	19	18.5	18.5	0.869417	1
IPR020613	Thiolase, conserved site	6	6	6	5	7	7	18	19	18.5	18.5	0.869417	1
IPR000999	Ribonuclease III domain	6	6	7	6	6	6	19	18	18.5	18.5	0.869417	1
IPR036389	Ribonuclease III, endonuclease domain superfamily	6	6	7	6	6	6	19	18	18.5	18.5	0.869417	1
IPR020946	Flavin monooxygenase-like	7	6	6	6	6	6	19	18	18.5	18.5	0.869417	1
IPR002641	Patatin-like phospholipase domain	6	6	6	6	7	6	18	19	18.5	18.5	0.869417	1
IPR027408	PNPase/RNase PH domain superfamily	6	7	6	6	6	6	19	18	18.5	18.5	0.869417	1
IPR000719	Protein kinase domain	149	159	156	153	158	158	464	469	466.5	466.5	0.869973	1
IPR036770	Ankyrin repeat-containing domain superfamily	57	55	58	56	57	54	170	167	168.5	168.5	0.870187	1
IPR006439	HAD hydrolase, subfamily IA	6	6	7	6	7	7	19	20	19.5	19.5	0.87278	1
IPR041698	Methyltransferase domain 25	6	6	7	6	7	7	19	20	19.5	19.5	0.87278	1
IPR002347	Short-chain dehydrogenase/reductase SDR	60	60	58	58	60	57	178	175	176.5	176.5	0.873138	1
IPR026992	Non-haem dioxygenase N-terminal domain	6	7	7	7	7	7	20	21	20.5	20.5	0.875896	1
IPR000340	Dual specificity phosphatase, catalytic domain	7	7	6	7	7	7	20	21	20.5	20.5	0.875896	1
IPR002314	Aminoacyl-tRNA synthetase, class II (G/ P/ S/T)	7	7	7	6	7	7	21	20	20.5	20.5	0.875896	1
IPR006139	D-isomer specific 2-hydroxyacid dehydrogenase, catalytic domain	7	7	7	7	6	7	21	20	20.5	20.5	0.875896	1
IPR002227	Tyrosinase copper-binding domain	6	7	7	7	7	7	20	21	20.5	20.5	0.875896	1
IPR008922	Di-copper centre-containing domain superfamily	6	7	7	7	7	7	20	21	20.5	20.5	0.875896	1
IPR000209	Peptidase S8/S53 domain	6	7	8	6	6	8	21	20	20.5	20.5	0.875896	1
IPR003578	Small GTPase Rho	6	7	7	7	7	7	20	21	20.5	20.5	0.875896	1
IPR003689	Zinc/iron permease	7	7	7	6	7	7	21	20	20.5	20.5	0.875896	1
IPR006671	Cyclin, N-terminal	7	7	7	6	7	7	21	20	20.5	20.5	0.875896	1
IPR004331	SPX domain	7	7	7	6	7	7	21	20	20.5	20.5	0.875896	1
IPR021838	Protein of unknown function DUF3431	6	7	7	7	7	7	20	21	20.5	20.5	0.875896	1
IPR011060	Ribulose-phosphate binding barrel	7	8	7	7	8	6	22	21	21.5	21.5	0.878794	1
IPR007111	NACHT nucleoside triphosphatase	6	8	8	7	7	7	22	21	21.5	21.5	0.878794	1
IPR013112	FAD-binding 8	7	7	7	7	8	7	21	22	21.5	21.5	0.878794	1
IPR024084	Isopropylmalate dehydrogenase-like domain	8	7	7	7	7	7	22	21	21.5	21.5	0.878794	1
IPR004835	Chitin synthase	8	7	7	7	7	7	22	21	21.5	21.5	0.878794	1
IPR020617	Thiolase, C-terminal	7	8	8	6	8	8	23	22	22.5	22.5	0.881497	1
IPR000953	Chromo/chromo shadow domain	7	8	8	8	7	7	23	22	22.5	22.5	0.881497	1
IPR013761	Sterile alpha motif/pointed domain superfamily	7	8	8	6	8	8	23	22	22.5	22.5	0.881497	1
IPR000048	IQ motif, EF-hand binding site	7	8	8	8	7	7	23	22	22.5	22.5	0.881497	1
IPR019821	Kinesin motor domain, conserved site	7	8	8	8	8	8	23	24	23.5	23.5	0.884028	1
IPR017441	Protein kinase, ATP binding site	67	71	72	70	71	72	210	213	211.5	211.5	0.884028	1
IPR011004	Trimeric LpxA-like superfamily	7	8	8	8	8	8	23	24	23.5	23.5	0.884028	1
IPR041492	Haloacid dehalogenase-like hydrolase	8	8	8	7	8	8	24	23	23.5	23.5	0.884028	1
IPR036910	High mobility group box domain superfamily	8	8	7	8	8	8	23	24	23.5	23.5	0.884028	1
IPR015940	Ubiquitin-associated domain	7	8	8	8	8	8	23	24	23.5	23.5	0.884028	1
IPR000182	GNAT domain	32	33	33	32	32	32	98	96	97	97	0.885823	1
IPR003010	Carbon-nitrogen hydrolase	8	8	8	8	8	9	24	25	24.5	24.5	0.886403	1
IPR036526	Carbon-nitrogen hydrolase superfamily	8	8	8	8	8	9	24	25	24.5	24.5	0.886403	1
IPR029068	Glyoxalase/Bleomycin resistance protein/Dihydroxybiphenyl dioxygenase	9	8	8	8	8	8	25	24	24.5	24.5	0.886403	1
IPR018108	Mitochondrial substrate/solute carrier	33	34	34	34	35	34	101	103	102	102	0.888638	1
IPR006683	Thioesterase domain	8	8	9	8	9	9	25	26	25.5	25.5	0.888638	1
IPR023395	Mitochondrial carrier domain superfamily	34	35	35	35	36	35	104	106	105	105	0.89023	1
IPR020892	Cyclophilin-type peptidyl-prolyl cis-trans isomerase, conserved site	9	9	9	9	9	8	27	26	26.5	26.5	0.890746	1
IPR007867	Glucose-methanol-choline oxidoreductase, C-terminal	9	9	9	8	9	9	27	26	26.5	26.5	0.890746	1
IPR029006	ADF-H/Gelsolin-like domain superfamily	9	8	9	9	9	9	26	27	26.5	26.5	0.890746	1
IPR000089	Biotin/lipoyl attachment	8	9	9	9	9	9	26	27	26.5	26.5	0.890746	1
IPR000387	Tyrosine-specific protein phosphatases domain	9	9	9	9	8	9	27	26	26.5	26.5	0.890746	1
IPR013763	Cyclin-like domain	9	9	9	8	9	9	27	26	26.5	26.5	0.890746	1
IPR000467	G-patch domain	9	9	9	9	9	8	27	26	26.5	26.5	0.890746	1
IPR001789	Signal transduction response regulator, receiver domain	9	9	8	9	9	9	26	27	26.5	26.5	0.890746	1
IPR043129	ATPase, nucleotide binding domain	34	36	36	36	36	36	106	108	107	107	0.891254	1
IPR005814	Aminotransferase class-III	9	9	10	9	9	9	28	27	27.5	27.5	0.892738	1
IPR029056	Ribokinase-like	10	9	9	9	9	9	28	27	27.5	27.5	0.892738	1
IPR036188	FAD/NAD(P)-binding domain superfamily	86	81	84	82	82	84	251	248	249.5	249.5	0.893167	1
IPR013126	Heat shock protein 70 family	9	10	10	10	10	10	29	30	29.5	29.5	0.896417	1
IPR001494	Importin-beta, N-terminal domain	9	10	10	10	10	10	29	30	29.5	29.5	0.896417	1
IPR023213	Chloramphenicol acetyltransferase-like domain superfamily	10	9	10	10	10	10	29	30	29.5	29.5	0.896417	1
IPR000873	AMP-dependent synthetase/ligase domain	41	39	40	39	40	39	120	118	119	119	0.896851	1
IPR011009	Protein kinase-like domain superfamily	239	257	256	247	253	257	752	757	754.5	754.5	0.897584	1
IPR002575	Aminoglycoside phosphotransferase	39	42	39	40	40	42	120	122	121	121	0.897702	1
IPR020472	G-protein beta WD-40 repeat	39	41	43	40	42	43	123	125	124	124	0.89894	1
IPR012675	Beta-grasp domain superfamily	10	10	11	10	11	11	31	32	31.5	31.5	0.899741	1
IPR017853	Glycoside hydrolase superfamily	45	43	42	43	42	43	130	128	129	129	0.900908	1
IPR043502	DNA/RNA polymerase superfamily	10	11	11	11	11	11	32	33	32.5	32.5	0.901288	1
IPR000961	AGC-kinase, C-terminal	11	11	11	11	11	10	33	32	32.5	32.5	0.901288	1
IPR036691	Endonuclease/exonuclease/phosphatase superfamily	11	10	11	11	11	11	32	33	32.5	32.5	0.901288	1
IPR000727	Target SNARE coiled-coil homology domain	11	11	11	11	10	11	33	32	32.5	32.5	0.901288	1
IPR036852	Peptidase S8/S53 domain superfamily	11	11	10	11	11	11	32	33	32.5	32.5	0.901288	1
IPR014722	Ribosomal protein L2, domain 2	10	11	11	11	11	11	32	33	32.5	32.5	0.901288	1
IPR037171	NagB/RpiA transferase-like	11	11	12	11	11	11	34	33	33.5	33.5	0.902765	1
IPR004045	Glutathione S-transferase, N-terminal	10	12	12	9	12	12	34	33	33.5	33.5	0.902765	1
IPR036291	NAD(P)-binding domain superfamily	181	180	183	181	183	184	544	548	546	546	0.903655	1
IPR002403	Cytochrome P450, E-class, group IV	11	12	12	12	11	11	35	34	34.5	34.5	0.904177	1
IPR013766	Thioredoxin domain	11	12	12	11	13	12	35	36	35.5	35.5	0.90553	1
IPR008991	Translation protein SH3-like domain superfamily	11	12	12	12	12	12	35	36	35.5	35.5	0.90553	1
IPR018200	Ubiquitin specific protease, conserved site	12	12	12	12	12	13	36	37	36.5	36.5	0.906827	1
IPR006091	Acyl-CoA oxidase/dehydrogenase, middle domain	13	12	12	12	12	12	37	36	36.5	36.5	0.906827	1
IPR001611	Leucine-rich repeat	11	13	13	12	12	12	37	36	36.5	36.5	0.906827	1
IPR036612	K Homology domain, type 1 superfamily	13	12	12	12	12	12	37	36	36.5	36.5	0.906827	1
IPR015424	Pyridoxal phosphate-dependent transferase	50	48	49	50	50	49	147	149	148	148	0.907456	1
IPR001357	BRCT domain	13	12	14	14	13	13	39	40	39.5	39.5	0.91042	1
IPR009081	Phosphopantetheine binding ACP domain	14	13	13	13	13	13	40	39	39.5	39.5	0.91042	1
IPR008928	Six-hairpin glycosidase superfamily	14	13	13	13	13	13	40	39	39.5	39.5	0.91042	1
IPR016024	Armadillo-type fold	123	124	126	122	124	124	373	370	371.5	371.5	0.912362	1
IPR029035	DHS-like NAD/FAD-binding domain superfamily	14	13	14	14	14	14	41	42	41.5	41.5	0.912596	1
IPR001353	Proteasome, subunit alpha/beta	14	13	14	14	14	14	41	42	41.5	41.5	0.912596	1
IPR036915	Cyclin-like superfamily	14	14	14	13	14	14	42	41	41.5	41.5	0.912596	1
IPR036388	Winged helix-like DNA-binding domain superfamily	54	56	56	56	56	56	166	168	167	167	0.912857	1
IPR044492	P-type ATPase, haloacid dehalogenase domain	15	14	14	14	14	14	43	42	42.5	42.5	0.913627	1
IPR019775	WD40 repeat, conserved site	56	58	58	58	58	58	172	174	173	173	0.914376	1
IPR001163	Sm domain, eukaryotic/archaea-type	14	14	16	15	15	15	44	45	44.5	44.5	0.915583	1
IPR011012	Longin-like domain superfamily	14	15	15	15	15	15	44	45	44.5	44.5	0.915583	1
IPR029033	Histidine phosphatase superfamily	15	15	15	15	15	16	45	46	45.5	45.5	0.916512	1
IPR015590	Aldehyde dehydrogenase domain	15	15	15	15	15	16	45	46	45.5	45.5	0.916512	1
IPR016162	Aldehyde dehydrogenase, N-terminal	15	15	15	15	15	16	45	46	45.5	45.5	0.916512	1
IPR016163	Aldehyde dehydrogenase, C-terminal	15	15	15	15	15	16	45	46	45.5	45.5	0.916512	1
IPR036890	Histidine kinase/HSP90-like ATPase superfamily	15	15	15	15	16	15	45	46	45.5	45.5	0.916512	1
IPR001965	Zinc finger, PHD-type	15	16	16	16	16	16	47	48	47.5	47.5	0.918282	1
IPR004839	Aminotransferase, class I/classII	16	16	15	16	16	16	47	48	47.5	47.5	0.918282	1
IPR014710	RmlC-like jelly roll fold	16	15	16	16	17	15	47	48	47.5	47.5	0.918282	1
IPR006195	Aminoacyl-tRNA synthetase, class II	16	17	16	15	17	16	49	48	48.5	48.5	0.919126	1
IPR000571	Zinc finger, CCCH-type	15	17	17	16	17	17	49	50	49.5	49.5	0.919944	1
IPR013783	Immunoglobulin-like fold	16	17	17	17	17	17	50	51	50.5	50.5	0.920738	1
IPR018247	EF-Hand 1, calcium-binding site	16	17	17	17	17	17	50	51	50.5	50.5	0.920738	1
IPR028889	Ubiquitin specific protease domain	17	17	17	17	17	18	51	52	51.5	51.5	0.921509	1
IPR009100	Acyl-CoA dehydrogenase/oxidase, N-terminal and middle domain superfamily	17	17	17	17	18	17	51	52	51.5	51.5	0.921509	1
IPR000717	Proteasome component (PCI) domain	18	17	17	17	17	17	52	51	51.5	51.5	0.921509	1
IPR016161	Aldehyde/histidinol dehydrogenase	17	17	17	17	17	18	51	52	51.5	51.5	0.921509	1
IPR016166	FAD-binding domain, PCMH-type	17	18	18	18	18	18	53	54	53.5	53.5	0.922986	1
IPR013320	Concanavalin A-like lectin/glucanase domain superfamily	19	19	19	19	18	19	57	56	56.5	56.5	0.925052	1
IPR023298	P-type ATPase, transmembrane domain superfamily	21	20	19	20	20	21	60	61	60.5	60.5	0.927565	1
IPR001199	Cytochrome b5-like heme/steroid binding domain	21	21	21	21	22	21	63	64	63.5	63.5	0.929292	1
IPR011989	Armadillo-like helical	88	87	86	85	88	86	261	259	260	260	0.930111	1
IPR001452	SH3 domain	22	22	23	21	22	23	67	66	66.5	66.5	0.930901	1
IPR001849	Pleckstrin homology domain	21	23	24	21	23	23	68	67	67.5	67.5	0.931414	1
IPR013149	Alcohol dehydrogenase-like, C-terminal	23	22	23	23	23	23	68	69	68.5	68.5	0.931915	1
IPR036397	Ribonuclease H superfamily	23	23	22	23	23	23	68	69	68.5	68.5	0.931915	1
IPR020843	Polyketide synthase, enoylreductase domain	22	25	25	23	24	24	72	71	71.5	71.5	0.933355	1
IPR011992	EF-hand domain pair	26	26	26	26	27	26	78	79	78.5	78.5	0.936389	1
IPR012337	Ribonuclease H-like superfamily	27	27	25	26	26	26	79	78	78.5	78.5	0.936389	1
IPR020845	AMP-binding, conserved site	30	32	31	31	32	31	93	94	93.5	93.5	0.941705	1
IPR036322	WD40-repeat-containing domain superfamily	130	131	135	130	135	133	396	398	397	397	0.943416	1
IPR045851	AMP-binding enzyme, C-terminal domain superfamily	34	33	33	34	33	34	100	101	100.5	100.5	0.943768	1
IPR001128	Cytochrome P450	35	36	36	36	36	36	107	108	107.5	107.5	0.945627	1
IPR038765	Papain-like cysteine peptidase superfamily	39	38	39	39	38	40	116	117	116.5	116.5	0.947766	1
IPR005225	Small GTP-binding protein domain	39	40	41	40	41	40	120	121	120.5	120.5	0.948639	1
IPR014729	Rossmann-like alpha/beta/alpha sandwich fold	44	41	41	41	41	43	126	125	125.5	125.5	0.949671	1
IPR023214	HAD superfamily	47	45	46	44	45	48	138	137	137.5	137.5	0.951915	1
IPR036412	HAD-like superfamily	48	47	48	46	48	50	143	144	143.5	143.5	0.95293	1
IPR036390	Winged helix DNA-binding domain superfamily	47	49	49	48	49	49	145	146	145.5	145.5	0.953254	1
IPR002110	Ankyrin repeat	49	48	49	48	50	47	146	145	145.5	145.5	0.953254	1
IPR015421	Pyridoxal phosphate-dependent transferase, major domain	48	48	49	50	48	48	145	146	145.5	145.5	0.953254	1
IPR036249	Thioredoxin-like superfamily	53	55	56	51	57	55	164	163	163.5	163.5	0.955899	1
IPR012340	Nucleic acid-binding, OB-fold	60	60	60	60	60	59	180	179	179.5	179.5	0.957909	1
IPR018791	UV radiation resistance protein/autophagy-related protein 14	2	2	2	2	2	2	6	6	6	6	1	1
IPR024629	Mitochondrial homologous recombination protein 1	1	1	1	1	1	1	3	3	3	3	1	1
IPR000222	PPM-type phosphatase, divalent cation binding	3	3	3	3	3	3	9	9	9	9	1	1
IPR001932	PPM-type phosphatase-like domain	7	7	7	7	7	7	21	21	21	21	1	1
IPR015655	Protein phosphatase 2C family	4	4	4	4	4	4	12	12	12	12	1	1
IPR036457	PPM-type phosphatase-like domain superfamily	7	7	7	7	7	7	21	21	21	21	1	1
IPR005024	Snf7 family	6	6	6	6	6	6	18	18	18	18	1	1
IPR027094	Mitofusin family	1	1	1	1	1	1	3	3	3	3	1	1
IPR030381	Dynamin-type guanine nucleotide-binding (G) domain	6	6	6	6	6	6	18	18	18	18	1	1
IPR004443	YjeF N-terminal domain	2	2	2	2	2	2	6	6	6	6	1	1
IPR019050	FDF domain	2	2	2	2	2	2	6	6	6	6	1	1
IPR025762	DFDF domain	2	2	2	2	2	2	6	6	6	6	1	1
IPR036652	YjeF N-terminal domain superfamily	2	2	2	2	2	2	6	6	6	6	1	1
IPR002130	Cyclophilin-type peptidyl-prolyl cis-trans isomerase domain	10	10	10	10	10	10	30	30	30	30	1	1
IPR003613	U-box domain	4	4	4	4	4	4	12	12	12	12	1	1
IPR026951	Peptidyl-prolyl cis-trans isomerase like 2, U-box domain	1	1	1	1	1	1	3	3	3	3	1	1
IPR008580	PPPDE peptidase domain	1	1	1	1	1	1	3	3	3	3	1	1
IPR013535	PUL domain	2	2	2	2	2	2	6	6	6	6	1	1
IPR017937	Thioredoxin, conserved site	6	6	6	6	6	6	18	18	18	18	1	1
IPR042266	PPPDE peptidase domain superfamily	1	1	1	1	1	1	3	3	3	3	1	1
IPR001394	Peptidase C19, ubiquitin carboxyl-terminal hydrolase	16	15	15	15	15	16	46	46	46	46	1	1
IPR022784	Ribosome biogenesis protein Alb1	1	1	1	1	1	1	3	3	3	3	1	1
IPR006925	Vps16, C-terminal	1	1	1	1	1	1	3	3	3	3	1	1
IPR006926	Vps16, N-terminal	1	1	1	1	1	1	3	3	3	3	1	1
IPR016534	Vacuolar protein sorting-associated protein 16	1	1	1	1	1	1	3	3	3	3	1	1
IPR038132	Vps16, C-terminal domain superfamily	1	1	1	1	1	1	3	3	3	3	1	1
IPR021134	Bestrophin-like	1	1	1	1	1	1	3	3	3	3	1	1
IPR044669	Voltage-dependent anion channel-forming protein YneE/VCCN1/2-like	1	1	1	1	1	1	3	3	3	3	1	1
IPR027539	Mitochondrial distribution and morphology protein 10	1	1	1	1	1	1	3	3	3	3	1	1
IPR001790	Ribosomal protein L10P	3	3	3	3	3	3	9	9	9	9	1	1
IPR033867	Ribosome assembly factor Mrt4	1	1	1	1	1	1	3	3	3	3	1	1
IPR040637	60S ribosomal protein L10P, insertion domain	2	2	2	2	2	2	6	6	6	6	1	1
IPR043141	Ribosomal protein L10-like domain superfamily	3	3	3	3	3	3	9	9	9	9	1	1
IPR043164	50S ribosomal protein L10, insertion domain superfamily	2	2	2	2	2	2	6	6	6	6	1	1
IPR022023	U1 small nuclear ribonucleoprotein of 70kDa N-terminal	1	1	1	1	1	1	3	3	3	3	1	1
IPR034143	snRNP70, RNA recognition motif	1	1	1	1	1	1	3	3	3	3	1	1
IPR007741	Ribosomal protein/NADH dehydrogenase domain	2	3	3	2	3	3	8	8	8	8	1	1
IPR039927	39S ribosomal protein L43/54S ribosomal protein L51	1	1	1	1	1	1	3	3	3	3	1	1
IPR038886	E3 ubiquitin-protein ligase complex, subunit SLX5/Rfp1	1	1	1	1	1	1	3	3	3	3	1	1
IPR013915	Pre-mRNA-splicing factor 19	1	1	1	1	1	1	3	3	3	3	1	1
IPR024977	Anaphase-promoting complex subunit 4, WD40 domain	6	6	6	6	6	6	18	18	18	18	1	1
IPR038959	Pre-mRNA-processing factor 19	1	1	1	1	1	1	3	3	3	3	1	1
IPR027911	Domain of unknown function DUF4604	1	1	1	1	1	1	3	3	3	3	1	1
IPR000640	Elongation factor EFG, domain V-like	6	6	6	6	6	6	18	18	18	18	1	1
IPR000795	Translational (tr)-type GTP-binding domain	15	15	15	15	15	15	45	45	45	45	1	1
IPR004161	Translation elongation factor EFTu-like, domain 2	10	10	10	10	10	10	30	30	30	30	1	1
IPR020568	Ribosomal protein S5 domain 2-type fold	29	29	29	29	29	29	87	87	87	87	1	1
IPR035647	EF-G domain III/V-like	6	6	6	6	6	6	18	18	18	18	1	1
IPR041095	Elongation Factor G, domain II	5	5	5	5	5	5	15	15	15	15	1	1
IPR025721	Exosome complex component, N-terminal domain	2	2	2	2	2	2	6	6	6	6	1	1
IPR000225	Armadillo	3	3	3	3	3	3	9	9	9	9	1	1
IPR045156	Vacuolar protein 8	1	1	1	1	1	1	3	3	3	3	1	1
IPR020861	Triosephosphate isomerase, active site	1	1	1	1	1	1	3	3	3	3	1	1
IPR022896	Triosephosphate isomerase, bacterial/eukaryotic	1	1	1	1	1	1	3	3	3	3	1	1
IPR001752	Kinesin motor domain	10	10	10	10	10	10	30	30	30	30	1	1
IPR036961	Kinesin motor domain superfamily	14	14	14	14	14	14	42	42	42	42	1	1
IPR000649	Initiation factor 2B-related	5	5	5	5	5	5	15	15	15	15	1	1
IPR042529	Initiation factor 2B-like, C-terminal	5	5	5	5	5	5	15	15	15	15	1	1
IPR008401	Apc13	1	1	1	1	1	1	3	3	3	3	1	1
IPR007185	DNA polymerase alpha/delta/epsilon, subunit B	3	3	3	3	3	3	9	9	9	9	1	1
IPR013627	DNA polymerase alpha, subunit B, N-terminal	1	1	1	1	1	1	3	3	3	3	1	1
IPR016722	DNA polymerase alpha, subunit B	1	1	1	1	1	1	3	3	3	3	1	1
IPR001251	CRAL-TRIO lipid binding domain	5	5	5	5	5	5	15	15	15	15	1	1
IPR011074	CRAL/TRIO, N-terminal domain	4	4	4	4	4	4	12	12	12	12	1	1
IPR036273	CRAL/TRIO, N-terminal domain superfamily	5	5	5	5	5	5	15	15	15	15	1	1
IPR036865	CRAL-TRIO lipid binding domain superfamily	5	5	5	5	5	5	15	15	15	15	1	1
IPR000644	CBS domain	8	8	8	8	8	8	24	24	24	24	1	1
IPR046342	CBS domain superfamily	10	10	10	10	10	10	30	30	30	30	1	1
IPR027796	OTT_1508-like deaminase	2	2	2	2	2	2	6	6	6	6	1	1
IPR029045	ClpP/crotonase-like domain superfamily	18	18	18	18	18	18	54	54	54	54	1	1
IPR032259	Enoyl-CoA hydratase/isomerase, HIBYL-CoA-H type	1	1	1	1	1	1	3	3	3	3	1	1
IPR045004	Enoyl-CoA hydratase/isomerase domain	1	1	1	1	1	1	3	3	3	3	1	1
IPR002136	Ribosomal protein L4/L1e	2	2	2	2	2	2	6	6	6	6	1	1
IPR013005	50S ribosomal protein uL4	1	1	1	1	1	1	3	3	3	3	1	1
IPR023574	Ribosomal protein L4 domain superfamily	2	2	2	2	2	2	6	6	6	6	1	1
IPR008914	Phosphatidylethanolamine-binding protein	2	2	2	2	2	2	6	6	6	6	1	1
IPR035810	Phosphatidylethanolamine-binding protein, eukaryotic	3	3	3	3	3	3	9	9	9	9	1	1
IPR036610	PEBP-like superfamily	3	3	3	3	3	3	9	9	9	9	1	1
IPR000223	Peptidase S26A, signal peptidase I	2	2	2	2	2	2	6	6	6	6	1	1
IPR019533	Peptidase S26	3	3	3	3	3	3	9	9	9	9	1	1
IPR019758	Peptidase S26A, signal peptidase I, conserved site	1	1	1	1	1	1	3	3	3	3	1	1
IPR036286	LexA/Signal peptidase-like superfamily	3	3	3	3	3	3	9	9	9	9	1	1
IPR010686	Oil body-associated protein-like	1	1	1	1	1	1	3	3	3	3	1	1
IPR035680	Hydroxyacylglutathione hydrolase, MBL domain	1	1	1	1	1	1	3	3	3	3	1	1
IPR036866	Ribonuclease Z/Hydroxyacylglutathione hydrolase-like	11	11	11	11	11	11	33	33	33	33	1	1
IPR007174	Las1	1	1	1	1	1	1	3	3	3	3	1	1
IPR017795	Aromatic prenyltransferase, DMATS-type	3	3	3	3	3	3	9	9	9	9	1	1
IPR033964	Aromatic prenyltransferase	3	3	3	3	3	3	9	9	9	9	1	1
IPR002504	NAD kinase	3	3	3	3	3	3	9	9	9	9	1	1
IPR017437	ATP-NAD kinase, PpnK-type, C-terminal	3	3	3	3	3	3	9	9	9	9	1	1
IPR007194	Transport protein particle (TRAPP) component	3	3	3	3	3	3	9	9	9	9	1	1
IPR016696	TRAPP I complex, subunit 5	1	1	1	1	1	1	3	3	3	3	1	1
IPR024096	NO signalling/Golgi transport ligand-binding domain superfamily	3	3	3	3	3	3	9	9	9	9	1	1
IPR009730	Micro-fibrillar-associated protein 1, C-terminal	1	1	1	1	1	1	3	3	3	3	1	1
IPR033194	Microfibrillar-associated protein 1	1	1	1	1	1	1	3	3	3	3	1	1
IPR000757	Glycoside hydrolase family 16	9	9	8	9	8	9	26	26	26	26	1	1
IPR002502	N-acetylmuramoyl-L-alanine amidase domain	1	1	1	1	1	1	3	3	3	3	1	1
IPR006619	Peptidoglycan recognition protein family domain, metazoa/bacteria	1	1	1	1	1	1	3	3	3	3	1	1
IPR015510	Peptidoglycan recognition protein	1	1	1	1	1	1	3	3	3	3	1	1
IPR036505	N-acetylmuramoyl-L-alanine amidase/PGRP domain superfamily	1	1	1	1	1	1	3	3	3	3	1	1
IPR013970	Replication factor A protein 3	1	1	1	1	1	1	3	3	3	3	1	1
IPR042403	Spt21/Ams2	1	1	1	1	1	1	3	3	3	3	1	1
IPR027248	Small nuclear ribonucleoprotein Sm D2	1	1	1	1	1	1	3	3	3	3	1	1
IPR011333	SKP1/BTB/POZ domain superfamily	18	18	20	17	20	19	56	56	56	56	1	1
IPR004006	DhaK domain	1	1	1	1	1	1	3	3	3	3	1	1
IPR004007	DhaL domain	1	1	1	1	1	1	3	3	3	3	1	1
IPR012734	Dihydroxyacetone kinase	1	1	1	1	1	1	3	3	3	3	1	1
IPR036117	DhaL domain superfamily	1	1	1	1	1	1	3	3	3	3	1	1
IPR001373	Cullin, N-terminal	4	4	4	4	4	4	12	12	12	12	1	1
IPR016158	Cullin homology domain	4	4	4	4	4	4	12	12	12	12	1	1
IPR016159	Cullin repeat-like-containing domain superfamily	5	5	5	5	5	5	15	15	15	15	1	1
IPR021827	Nucleoporin Nup186/Nup192/Nup205	1	1	1	1	1	1	3	3	3	3	1	1
IPR000403	Phosphatidylinositol 3-/4-kinase, catalytic domain	7	7	7	7	7	7	21	21	21	21	1	1
IPR018936	Phosphatidylinositol 3/4-kinase, conserved site	5	5	5	5	5	5	15	15	15	15	1	1
IPR021668	Telomere-length maintenance and DNA damage repair	1	1	1	1	1	1	3	3	3	3	1	1
IPR036940	Phosphatidylinositol 3-/4-kinase, catalytic domain superfamily	6	6	6	6	6	6	18	18	18	18	1	1
IPR038980	Serine/threonine-protein kinase ATM, plant	1	1	1	1	1	1	3	3	3	3	1	1
IPR044107	ATM, catalytic domain	1	1	1	1	1	1	3	3	3	3	1	1
IPR002882	2-phospho-L-lactate transferase CofD	1	1	1	1	1	1	3	3	3	3	1	1
IPR038136	CofD-like domain superfamily	1	1	1	1	1	1	3	3	3	3	1	1
IPR001098	DNA-directed DNA polymerase, family A, palm domain	1	1	1	1	1	1	3	3	3	3	1	1
IPR002297	DNA-directed DNA-polymerase, family A, mitochondria	1	1	1	1	1	1	3	3	3	3	1	1
IPR019760	DNA-directed DNA polymerase, family A, conserved site	1	1	1	1	1	1	3	3	3	3	1	1
IPR041336	DNA mitochondrial polymerase, exonuclease domain	1	1	1	1	1	1	3	3	3	3	1	1
IPR002060	Squalene/phytoene synthase	2	2	2	2	2	2	6	6	6	6	1	1
IPR014905	HIRAN domain	2	2	2	2	2	2	6	6	6	6	1	1
IPR009001	Translation elongation factor EF1A/initiation factor IF2gamma, C-terminal	6	6	6	6	6	6	18	18	18	18	1	1
IPR035531	GTP binding protein 1-like, GTP-binding domain	1	1	1	1	1	1	3	3	3	3	1	1
IPR034105	Sm-like protein Lsm3	1	1	1	1	1	1	3	3	3	3	1	1
IPR002885	Pentatricopeptide repeat	9	9	9	9	9	9	27	27	27	27	1	1
IPR024319	ATPase expression protein 2, mitochondrial	1	1	1	1	1	1	3	3	3	3	1	1
IPR003737	N-acetylglucosaminyl phosphatidylinositol deacetylase-related	1	1	1	1	1	1	3	3	3	3	1	1
IPR024078	Putative deacetylase LmbE-like domain superfamily	1	1	1	1	1	1	3	3	3	3	1	1
IPR024391	LDB19, N-terminal	1	1	1	1	1	1	3	3	3	3	1	1
IPR002397	Cytochrome P450, B-class	1	1	1	1	1	1	3	3	3	3	1	1
IPR002563	Flavin reductase like domain	3	3	3	3	3	3	9	9	9	9	1	1
IPR011766	Thiamine pyrophosphate enzyme, TPP-binding	5	5	5	5	5	5	15	15	15	15	1	1
IPR012000	Thiamine pyrophosphate enzyme, central domain	5	5	5	5	5	5	15	15	15	15	1	1
IPR012001	Thiamine pyrophosphate enzyme, N-terminal TPP-binding domain	5	5	5	5	5	5	15	15	15	15	1	1
IPR012110	Pyruvate decarboxylase/indolepyruvate decarboxylase-like	2	2	2	2	2	2	6	6	6	6	1	1
IPR006680	Amidohydrolase-related	8	8	8	8	8	8	24	24	24	24	1	1
IPR032465	2-amino-3-carboxymuconate-6-semialdehyde decarboxylase	1	1	1	1	1	1	3	3	3	3	1	1
IPR018253	DnaJ domain, conserved site	16	16	17	16	17	16	49	49	49	49	1	1
IPR017703	YgfZ/GcvT conserved site	1	1	1	1	1	1	3	3	3	3	1	1
IPR027266	GTP-binding protein TrmE/Aminomethyltransferase GcvT, domain 1	3	3	3	3	3	3	9	9	9	9	1	1
IPR045179	YgfZ/GcvT	1	1	1	1	1	1	3	3	3	3	1	1
IPR007722	mRNA decapping protein 2, Box A domain	1	1	1	1	1	1	3	3	3	3	1	1
IPR020084	NUDIX hydrolase, conserved site	4	4	4	4	4	4	12	12	12	12	1	1
IPR036189	mRNA decapping protein 2, Box A domain superfamily	1	1	1	1	1	1	3	3	3	3	1	1
IPR044099	mRNA decapping enzyme 2 , NUDIX hydrolase domain	1	1	1	1	1	1	3	3	3	3	1	1
IPR025187	Protein of unknown function DUF4112	1	1	1	1	1	1	3	3	3	3	1	1
IPR019407	Cytoplasmic tRNA 2-thiolation protein 2	1	1	1	1	1	1	3	3	3	3	1	1
IPR009637	Transmembrane protein GPR107/GPR108-like	1	1	1	1	1	1	3	3	3	3	1	1
IPR010733	Domain of unknown function DUF1308	1	1	1	1	1	1	3	3	3	3	1	1
IPR037867	COMPASS component Swd2/WDR82	1	1	1	1	1	1	3	3	3	3	1	1
IPR018958	Knr4/Smi1-like domain	2	2	2	2	2	2	6	6	6	6	1	1
IPR037883	Knr4/Smi1-like domain superfamily	3	3	3	3	3	3	9	9	9	9	1	1
IPR000358	Ribonucleotide reductase small subunit family	1	1	1	1	1	1	3	3	3	3	1	1
IPR009078	Ferritin-like superfamily	4	4	4	4	4	4	12	12	12	12	1	1
IPR012348	Ribonucleotide reductase-like	1	1	1	1	1	1	3	3	3	3	1	1
IPR030475	Ribonucleotide reductase small subunit, acitve site	1	1	1	1	1	1	3	3	3	3	1	1
IPR033909	Ribonucleotide reductase small subunit	1	1	1	1	1	1	3	3	3	3	1	1
IPR039432	SRP9 domain	1	1	1	1	1	1	3	3	3	3	1	1
IPR039914	Signal recognition particle SRP9-like	1	1	1	1	1	1	3	3	3	3	1	1
IPR040324	WD repeat-containing protein WDR44/Dgr2	1	1	1	1	1	1	3	3	3	3	1	1
IPR018946	PhoD-like phosphatase, metallophosphatase domain	6	6	7	7	6	6	19	19	19	19	1	1
IPR032093	Phospholipase D, N-terminal	2	2	2	2	2	2	6	6	6	6	1	1
IPR018020	Oxo-4-hydroxy-4-carboxy-5-ureidoimidazoline decarboxylase	1	1	1	1	1	1	3	3	3	3	1	1
IPR036778	Oxo-4-hydroxy-4-carboxy-5-ureidoimidazoline decarboxylase superfamily	1	1	1	1	1	1	3	3	3	3	1	1
IPR016135	Ubiquitin-conjugating enzyme/RWD-like	26	28	26	27	26	27	80	80	80	80	1	1
IPR009075	Acyl-CoA dehydrogenase/oxidase C-terminal	13	13	13	13	13	13	39	39	39	39	1	1
IPR013786	Acyl-CoA dehydrogenase/oxidase, N-terminal	11	11	11	11	11	11	33	33	33	33	1	1
IPR018506	Cytochrome b5, heme-binding site	10	10	11	10	11	10	31	31	31	31	1	1
IPR036250	Acyl-CoA dehydrogenase-like, C-terminal	17	17	17	17	17	17	51	51	51	51	1	1
IPR036400	Cytochrome b5-like heme/steroid binding domain superfamily	22	21	21	21	22	21	64	64	64	64	1	1
IPR037069	Acyl-CoA dehydrogenase/oxidase, N-terminal domain superfamily	16	16	16	16	16	16	48	48	48	48	1	1
IPR046373	Acyl-CoA oxidase/dehydrogenase, middle domain superfamily	16	16	16	16	16	16	48	48	48	48	1	1
IPR007242	Ubiquitin-like protein Atg12	1	1	1	1	1	1	3	3	3	3	1	1
IPR029071	Ubiquitin-like domain superfamily	24	25	25	24	25	25	74	74	74	74	1	1
IPR003700	Ketopantoate hydroxymethyltransferase	1	1	1	1	1	1	3	3	3	3	1	1
IPR015813	Pyruvate/Phosphoenolpyruvate kinase-like domain superfamily	8	8	8	8	8	8	24	24	24	24	1	1
IPR040442	Pyruvate kinase-like domain superfamily	7	7	7	7	7	7	21	21	21	21	1	1
IPR006572	Zinc finger, DBF-type	1	1	1	1	1	1	3	3	3	3	1	1
IPR013939	Regulatory subunit Dfp1/Him1, central region	1	1	1	1	1	1	3	3	3	3	1	1
IPR038545	DBF-type zinc finger superfamily	1	1	1	1	1	1	3	3	3	3	1	1
IPR000994	Peptidase M24	12	12	12	12	12	12	36	36	36	36	1	1
IPR007865	Aminopeptidase P, N-terminal	3	3	3	3	3	3	9	9	9	9	1	1
IPR029149	Creatinase/Aminopeptidase P/Spt16, N-terminal	7	7	7	7	7	7	21	21	21	21	1	1
IPR036005	Creatinase/aminopeptidase-like	12	12	12	12	12	12	36	36	36	36	1	1
IPR024747	Pyridoxamine 5'-phosphate oxidase-related	2	2	2	2	2	2	6	6	6	6	1	1
IPR003000	Sirtuin family	6	6	6	6	6	6	18	18	18	18	1	1
IPR026590	Sirtuin family, catalytic core domain	6	6	6	6	6	6	18	18	18	18	1	1
IPR026591	Sirtuin, catalytic core small domain superfamily	6	6	6	6	6	6	18	18	18	18	1	1
IPR001547	Glycoside hydrolase, family 5	3	3	3	3	3	3	9	9	9	9	1	1
IPR009401	Mediator complex subunit Med13, C-terminal	1	1	1	1	1	1	3	3	3	3	1	1
IPR021643	Mediator complex, subunit Med13, N-terminal	1	1	1	1	1	1	3	3	3	3	1	1
IPR041285	MID domain of medPIWI	1	1	1	1	1	1	3	3	3	3	1	1
IPR012580	NUC153	2	2	2	2	2	2	6	6	6	6	1	1
IPR040382	Nucleolar protein 10/Enp2	1	1	1	1	1	1	3	3	3	3	1	1
IPR001753	Enoyl-CoA hydratase/isomerase	12	12	12	12	12	12	36	36	36	36	1	1
IPR040632	Sulfotransferase, S. mansonii-type	3	3	4	3	3	4	10	10	10	10	1	1
IPR018731	Autophagy-related protein 13, N-terminal	1	1	1	1	1	1	3	3	3	3	1	1
IPR040182	Autophagy-related protein 13	1	1	1	1	1	1	3	3	3	3	1	1
IPR000408	Regulator of chromosome condensation, RCC1	4	4	4	4	4	4	12	12	12	12	1	1
IPR009091	Regulator of chromosome condensation 1/beta-lactamase-inhibitor protein II	4	4	4	4	4	4	12	12	12	12	1	1
IPR018857	TORC1 complex, subunit TCO89	1	1	1	1	1	1	3	3	3	3	1	1
IPR003903	Ubiquitin interacting motif	5	5	5	5	5	5	15	15	15	15	1	1
IPR008942	ENTH/VHS	15	15	15	15	15	15	45	45	45	45	1	1
IPR017073	Hepatocyte growth factor-regulated tyrosine kinase substrate/VPS27	1	1	1	1	1	1	3	3	3	3	1	1
IPR001763	Rhodanese-like domain	10	9	9	8	10	10	28	28	28	28	1	1
IPR018181	Heat shock protein 70, conserved site	6	6	6	6	6	6	18	18	18	18	1	1
IPR029047	Heat shock protein 70kD, peptide-binding domain superfamily	5	5	5	5	5	5	15	15	15	15	1	1
IPR029048	Heat shock protein 70kD, C-terminal domain superfamily	6	6	6	6	6	6	18	18	18	18	1	1
IPR042050	Endoplasmic reticulum chaperone BIP, nucleotide-binding domain	1	1	1	1	1	1	3	3	3	3	1	1
IPR015033	HBS1-like protein, N-terminal	1	1	1	1	1	1	3	3	3	3	1	1
IPR031157	Tr-type G domain, conserved site	7	7	7	7	7	7	21	21	21	21	1	1
IPR003855	Potassium transporter	1	1	1	1	1	1	3	3	3	3	1	1
IPR009244	Mediator complex, subunit Med7	1	1	1	1	1	1	3	3	3	3	1	1
IPR037212	Mediator complex, subunit Med7/Med21-like	2	2	2	2	2	2	6	6	6	6	1	1
IPR044888	Mediator complex, subunit Med7 superfmaily	1	1	1	1	1	1	3	3	3	3	1	1
IPR031350	Fungal STAND N-terminal Goodbye domain	1	1	1	1	1	1	3	3	3	3	1	1
IPR036938	Phosphatidic acid phosphatase type 2/haloperoxidase superfamily	6	6	6	6	6	6	18	18	18	18	1	1
IPR043216	Phosphatidate (PA) phosphatase-related	3	3	3	3	3	3	9	9	9	9	1	1
IPR002189	F-actin-capping protein subunit alpha	1	1	1	1	1	1	3	3	3	3	1	1
IPR017865	F-actin capping protein, alpha subunit, conserved site	1	1	1	1	1	1	3	3	3	3	1	1
IPR037282	F-actin-capping protein subunit alpha/beta	2	2	2	2	2	2	6	6	6	6	1	1
IPR042276	F-actin-capping protein subunit alpha/beta, domain 2	2	2	2	2	2	2	6	6	6	6	1	1
IPR042489	F-actin capping protein, alpha subunit, domain 1	1	1	1	1	1	1	3	3	3	3	1	1
IPR002018	Carboxylesterase, type B	3	3	3	3	3	3	9	9	9	9	1	1
IPR019826	Carboxylesterase type B, active site	3	3	3	3	3	3	9	9	9	9	1	1
IPR021133	HEAT, type 2	8	8	8	8	8	8	24	24	24	24	1	1
IPR034085	TOG domain	6	6	6	6	6	6	18	18	18	18	1	1
IPR040122	Importin beta family	4	4	4	4	4	4	12	12	12	12	1	1
IPR000731	Sterol-sensing domain	2	2	2	2	2	2	6	6	6	6	1	1
IPR003392	Protein patched/dispatched	1	1	1	1	1	1	3	3	3	3	1	1
IPR032190	Niemann-Pick C1, N-terminal	1	1	1	1	1	1	3	3	3	3	1	1
IPR001384	Peptidase M35, deuterolysin	2	2	2	2	2	2	6	6	6	6	1	1
IPR029463	Lysine-specific metallo-endopeptidase	1	1	1	1	1	1	3	3	3	3	1	1
IPR018829	Domain of unknown function DUF2433	1	1	1	1	1	1	3	3	3	3	1	1
IPR004827	Basic-leucine zipper domain	15	15	15	15	15	15	45	45	45	45	1	1
IPR013910	Transcription factor PAP1	1	1	1	1	1	1	3	3	3	3	1	1
IPR023167	Yap1 redox domain superfamily	1	1	1	1	1	1	3	3	3	3	1	1
IPR001683	Phox homology	12	13	13	12	13	13	38	38	38	38	1	1
IPR024554	Domain of unknown function DUF3818, PX-associated	1	1	1	1	1	1	3	3	3	3	1	1
IPR024555	PX-associated domain	1	1	1	1	1	1	3	3	3	3	1	1
IPR036871	PX domain superfamily	13	14	14	13	14	14	41	41	41	41	1	1
IPR003960	ATPase, AAA-type, conserved site	22	24	24	21	24	25	70	70	70	70	1	1
IPR025337	Questin oxidase-like	2	2	2	2	2	2	6	6	6	6	1	1
IPR019193	Ubiquitin-conjugating enzyme E2-binding protein	1	1	1	1	1	1	3	3	3	3	1	1
IPR000008	C2 domain	11	11	11	11	11	11	33	33	33	33	1	1
IPR001192	Phosphoinositide phospholipase C family	2	2	2	2	2	2	6	6	6	6	1	1
IPR001711	Phospholipase C, phosphatidylinositol-specific, Y domain	2	2	2	2	2	2	6	6	6	6	1	1
IPR017946	PLC-like phosphodiesterase, TIM beta/alpha-barrel domain superfamily	13	13	13	13	13	13	39	39	39	39	1	1
IPR035892	C2 domain superfamily	17	17	17	17	17	17	51	51	51	51	1	1
IPR002469	Dipeptidylpeptidase IV, N-terminal domain	2	2	2	2	2	2	6	6	6	6	1	1
IPR003952	Fumarate reductase/succinate dehydrogenase, FAD-binding site	1	1	1	1	1	1	3	3	3	3	1	1
IPR003953	FAD-dependent oxidoreductase 2, FAD binding domain	4	3	3	3	3	4	10	10	10	10	1	1
IPR011281	Succinate dehydrogenase, flavoprotein subunit	1	1	1	1	1	1	3	3	3	3	1	1
IPR014006	Succinate dehydrogenase/fumarate reductase, flavoprotein subunit	1	1	1	1	1	1	3	3	3	3	1	1
IPR015939	Fumarate reductase/succinate dehydrogenase flavoprotein-like, C-terminal	2	2	2	2	2	2	6	6	6	6	1	1
IPR030664	FAD-dependent oxidoreductase SdhA/FrdA/AprA	2	2	2	2	2	2	6	6	6	6	1	1
IPR037099	Fumarate reductase/succinate dehydrogenase flavoprotein-like, C-terminal domain superfamily	2	2	2	2	2	2	6	6	6	6	1	1
IPR005937	26S proteasome regulatory subunit P45-like	6	6	6	6	6	6	18	18	18	18	1	1
IPR002194	Chaperonin TCP-1, conserved site	7	7	7	7	7	7	21	21	21	21	1	1
IPR002423	Chaperonin Cpn60/GroEL/TCP-1 family	10	10	10	10	10	10	30	30	30	30	1	1
IPR012717	T-complex protein 1, delta subunit	1	1	1	1	1	1	3	3	3	3	1	1
IPR017998	Chaperone tailless complex polypeptide 1 (TCP-1)	8	8	8	8	8	8	24	24	24	24	1	1
IPR027409	GroEL-like apical domain superfamily	10	10	10	10	10	10	30	30	30	30	1	1
IPR027410	TCP-1-like chaperonin intermediate domain superfamily	9	9	9	9	9	9	27	27	27	27	1	1
IPR027413	GroEL-like equatorial domain superfamily	9	9	9	9	9	9	27	27	27	27	1	1
IPR013870	Ribosomal protein L37, mitochondrial	1	1	1	1	1	1	3	3	3	3	1	1
IPR034276	Gar2, RNA recognition motif 2	1	1	1	1	1	1	3	3	3	3	1	1
IPR032805	Wax synthase domain	4	4	4	4	4	4	12	12	12	12	1	1
IPR009976	Exocyst complex component Sec10-like	2	2	2	2	2	2	6	6	6	6	1	1
IPR036424	Decaprenyl diphosphate synthase-like superfamily	2	2	2	2	2	2	6	6	6	6	1	1
IPR038887	Dehydrodolichyl diphosphate synthase complex subunit Nus1	1	1	1	1	1	1	3	3	3	3	1	1
IPR003617	Transcription elongation factor, TFIIS/CRSP70, N-terminal, sub-type	1	1	1	1	1	1	3	3	3	3	1	1
IPR003618	Transcription elongation factor S-II, central domain	2	2	2	2	2	2	6	6	6	6	1	1
IPR017923	Transcription factor IIS, N-terminal	2	2	2	2	2	2	6	6	6	6	1	1
IPR035100	Transcription elongation factor, IIS-type	1	1	1	1	1	1	3	3	3	3	1	1
IPR036575	Transcription elongation factor S-II, central domain superfamily	2	2	2	2	2	2	6	6	6	6	1	1
IPR021054	Cell wall mannoprotein 1	2	2	2	2	2	2	6	6	6	6	1	1
IPR006581	VPS10	1	1	1	1	1	1	3	3	3	3	1	1
IPR031777	Sortilin, C-terminal	1	1	1	1	1	1	3	3	3	3	1	1
IPR031778	Sortilin, N-terminal	1	1	1	1	1	1	3	3	3	3	1	1
IPR036278	Sialidase superfamily	1	1	1	1	1	1	3	3	3	3	1	1
IPR005511	Senescence marker protein-30 (SMP-30)	1	1	1	1	1	1	3	3	3	3	1	1
IPR011042	Six-bladed beta-propeller, TolB-like	6	6	6	6	6	6	18	18	18	18	1	1
IPR013658	SMP-30/Gluconolactonase/LRE-like region	3	3	3	3	3	3	9	9	9	9	1	1
IPR016193	Cytidine deaminase-like	7	7	7	7	7	7	21	21	21	21	1	1
IPR005579	Cgr1-like	1	1	1	1	1	1	3	3	3	3	1	1
IPR001950	SUI1 domain	3	3	3	3	3	3	9	9	9	9	1	1
IPR036877	SUI1 domain superfamily	3	3	3	3	3	3	9	9	9	9	1	1
IPR046447	DENR, C-terminal domain	1	1	1	1	1	1	3	3	3	3	1	1
IPR013860	Nitrogen regulatory protein areA, GATA-like domain	4	4	4	4	4	4	12	12	12	12	1	1
IPR006816	ELMO domain	1	1	1	1	1	1	3	3	3	3	1	1
IPR011993	PH-like domain superfamily	42	44	44	42	44	44	130	130	130	130	1	1
IPR024574	ELMO, armadillo-like helical domain	1	1	1	1	1	1	3	3	3	3	1	1
IPR004582	Checkpoint protein Rad17/Rad24	1	1	1	1	1	1	3	3	3	3	1	1
IPR013657	SLC35B1-4/HUT1	2	2	2	2	2	2	6	6	6	6	1	1
IPR003130	Dynamin GTPase effector	4	4	4	4	4	4	12	12	12	12	1	1
IPR020850	GTPase effector domain	7	7	7	7	7	7	21	21	21	21	1	1
IPR022812	Dynamin	7	8	8	7	8	8	23	23	23	23	1	1
IPR002108	Actin-depolymerising factor homology domain	4	4	4	4	4	4	12	12	12	12	1	1
IPR035718	Fungal actin-binding protein 1, second SH3 domain	1	1	1	1	1	1	3	3	3	3	1	1
IPR035719	Fungal actin-binding protein 1, first SH3 domain	1	1	1	1	1	1	3	3	3	3	1	1
IPR036028	SH3-like domain superfamily	23	23	24	23	23	24	70	70	70	70	1	1
IPR006329	AMP deaminase	1	1	1	1	1	1	3	3	3	3	1	1
IPR006650	Adenosine/AMP deaminase active site	1	1	1	1	1	1	3	3	3	3	1	1
IPR022226	Domain of unknown function DUF3752	1	1	1	1	1	1	3	3	3	3	1	1
IPR046331	GPALPP motifs-containing protein 1-like	1	1	1	1	1	1	3	3	3	3	1	1
IPR002655	Acyl-CoA oxidase, C-terminal	3	3	3	3	3	3	9	9	9	9	1	1
IPR029320	Acyl-coenzyme A oxidase, N-terminal	4	4	4	4	4	4	12	12	12	12	1	1
IPR046591	Protein of unknown function DUF6649	1	1	1	1	1	1	3	3	3	3	1	1
IPR002318	Alanine-tRNA ligase, class IIc	1	1	1	1	1	1	3	3	3	3	1	1
IPR003156	DHHA1 domain	1	1	1	1	1	1	3	3	3	3	1	1
IPR012947	Threonyl/alanyl tRNA synthetase, SAD	2	2	2	2	2	2	6	6	6	6	1	1
IPR018162	Alanine-tRNA ligase, class IIc, anti-codon-binding domain superfamily	1	1	1	1	1	1	3	3	3	3	1	1
IPR018163	Threonyl/alanyl tRNA synthetase, class II-like, putative editing domain superfamily	2	2	2	2	2	2	6	6	6	6	1	1
IPR018164	Alanyl-tRNA synthetase, class IIc, N-terminal	1	1	1	1	1	1	3	3	3	3	1	1
IPR018165	Alanyl-tRNA synthetase, class IIc, core domain	1	1	1	1	1	1	3	3	3	3	1	1
IPR023033	Alanine-tRNA ligase, eukaryota/bacteria	1	1	1	1	1	1	3	3	3	3	1	1
IPR045864	Class II Aminoacyl-tRNA synthetase/Biotinyl protein ligase (BPL) and lipoyl protein ligase (LPL)	23	23	23	23	23	23	69	69	69	69	1	1
IPR002909	IPT domain	1	1	1	1	1	1	3	3	3	3	1	1
IPR014756	Immunoglobulin E-set	15	16	17	15	16	17	48	48	48	48	1	1
IPR022233	TRAPP II complex TRAPPC10, C-terminal	1	1	1	1	1	1	3	3	3	3	1	1
IPR021109	Aspartic peptidase domain superfamily	7	7	7	7	7	7	21	21	21	21	1	1
IPR046468	Spt20-like, SEP domain	1	1	1	1	1	1	3	3	3	3	1	1
IPR011421	BCNT-C domain	1	1	1	1	1	1	3	3	3	3	1	1
IPR008685	Centromere protein Mis12	1	1	1	1	1	1	3	3	3	3	1	1
IPR018552	Centromere protein X	1	1	1	1	1	1	3	3	3	3	1	1
IPR002589	Macro domain	2	2	2	2	2	2	6	6	6	6	1	1
IPR043472	Macro domain-like	5	5	5	5	5	5	15	15	15	15	1	1
IPR018517	tRNA-dihydrouridine synthase, conserved site	3	3	3	3	3	3	9	9	9	9	1	1
IPR035587	DUS-like, FMN-binding domain	3	3	3	3	3	3	9	9	9	9	1	1
IPR027794	tRNase Z endonuclease	1	1	1	1	1	1	3	3	3	3	1	1
IPR029063	S-adenosyl-L-methionine-dependent methyltransferase superfamily	95	96	99	95	97	98	290	290	290	290	1	1
IPR006762	Gtr1/RagA G protein	2	2	2	2	2	2	6	6	6	6	1	1
IPR039400	RagC/D	1	1	1	1	1	1	3	3	3	3	1	1
IPR004977	Ribosomal protein S25	1	1	1	1	1	1	3	3	3	3	1	1
IPR000385	MoaA/NifB/PqqE, iron-sulphur binding, conserved site	1	1	1	1	1	1	3	3	3	3	1	1
IPR002820	Molybdopterin cofactor biosynthesis C (MoaC) domain	1	1	1	1	1	1	3	3	3	3	1	1
IPR006638	Elp3/MiaA/NifB-like, radical SAM core domain	4	4	4	4	4	4	12	12	12	12	1	1
IPR007197	Radical SAM	5	5	5	5	5	5	15	15	15	15	1	1
IPR010505	Molybdenum cofactor biosynthesis protein A-like, twitch domain	1	1	1	1	1	1	3	3	3	3	1	1
IPR013483	Molybdenum cofactor biosynthesis protein A	1	1	1	1	1	1	3	3	3	3	1	1
IPR036522	Molybdopterin cofactor biosynthesis C (MoaC) domain superfamily	1	1	1	1	1	1	3	3	3	3	1	1
IPR005343	Nucleolar complex protein 2	1	1	1	1	1	1	3	3	3	3	1	1
IPR007143	Vacuolar protein sorting-associated Vps28	1	1	1	1	1	1	3	3	3	3	1	1
IPR017898	Vacuolar protein sorting-associated, VPS28, N-terminal	1	1	1	1	1	1	3	3	3	3	1	1
IPR017899	Vacuolar protein sorting-associated, VPS28, C-terminal	1	1	1	1	1	1	3	3	3	3	1	1
IPR037202	ESCRT assembly domain	2	2	2	2	2	2	6	6	6	6	1	1
IPR037206	VPS28, C-terminal domain superfamily	1	1	1	1	1	1	3	3	3	3	1	1
IPR038358	VPS28, N-terminal domain superfamily	1	1	1	1	1	1	3	3	3	3	1	1
IPR019410	Lysine methyltransferase	8	8	8	8	8	8	24	24	24	24	1	1
IPR044764	DDX52/Rok1, DEAD-box helicase domain	1	1	1	1	1	1	3	3	3	3	1	1
IPR006808	ATP synthase, F0 complex, subunit G, mitochondrial	1	1	1	1	1	1	3	3	3	3	1	1
IPR045306	Sorbitol dehydrogenase-like	3	3	3	3	3	3	9	9	9	9	1	1
IPR001466	Beta-lactamase-related	6	6	6	6	6	6	18	18	18	18	1	1
IPR002076	ELO family	2	2	2	2	2	2	6	6	6	6	1	1
IPR001674	GMP synthase, C-terminal	1	1	1	1	1	1	3	3	3	3	1	1
IPR004739	GMP synthase, glutamine amidotransferase	1	1	1	1	1	1	3	3	3	3	1	1
IPR022310	NAD/GMP synthase	2	2	2	2	2	2	6	6	6	6	1	1
IPR022955	GMP synthase	1	1	1	1	1	1	3	3	3	3	1	1
IPR025777	GMP synthetase ATP pyrophosphatase domain	1	1	1	1	1	1	3	3	3	3	1	1
IPR001656	Pseudouridine synthase, TruD	1	1	1	1	1	1	3	3	3	3	1	1
IPR011760	Pseudouridine synthase, TruD, insertion domain	1	1	1	1	1	1	3	3	3	3	1	1
IPR020103	Pseudouridine synthase, catalytic domain superfamily	6	6	6	6	6	6	18	18	18	18	1	1
IPR042214	Pseudouridine synthase, TruD, catalytic domain	1	1	1	1	1	1	3	3	3	3	1	1
IPR004294	Carotenoid oxygenase	2	2	2	2	2	2	6	6	6	6	1	1
IPR018744	Domain of unknown function DUF2293	2	2	2	2	2	2	6	6	6	6	1	1
IPR011108	Zn-dependent metallo-hydrolase, RNA specificity domain	2	2	2	2	2	2	6	6	6	6	1	1
IPR021718	Pre-mRNA 3'-end-processing endonuclease polyadenylation factor C-term	1	1	1	1	1	1	3	3	3	3	1	1
IPR022712	Beta-Casp domain	2	2	2	2	2	2	6	6	6	6	1	1
IPR007900	Transcription initiation factor TFIID component TAF4, C-terminal	1	1	1	1	1	1	3	3	3	3	1	1
IPR036908	RlpA-like domain superfamily	3	4	4	4	4	3	11	11	11	11	1	1
IPR004686	Tricarboxylate/iron carrier	1	1	1	1	1	1	3	3	3	3	1	1
IPR009003	Peptidase S1, PA clan	3	3	3	3	3	3	9	9	9	9	1	1
IPR036034	PDZ superfamily	4	4	4	4	4	4	12	12	12	12	1	1
IPR015422	Pyridoxal phosphate-dependent transferase, small domain	42	40	41	41	42	40	123	123	123	123	1	1
IPR002778	Signal recognition particle, SRP19 subunit	1	1	1	1	1	1	3	3	3	3	1	1
IPR036521	Signal recognition particle, subunit SRP19-like superfamily	1	1	1	1	1	1	3	3	3	3	1	1
IPR011323	Mss4/translationally controlled tumour-associated TCTP	1	1	1	1	1	1	3	3	3	3	1	1
IPR018103	Translationally controlled tumour protein, conserved site	1	1	1	1	1	1	3	3	3	3	1	1
IPR018105	Translationally controlled tumour protein	1	1	1	1	1	1	3	3	3	3	1	1
IPR034737	Translationally controlled tumour protein (TCTP) domain	1	1	1	1	1	1	3	3	3	3	1	1
IPR006694	Fatty acid hydroxylase	7	7	7	7	7	7	21	21	21	21	1	1
IPR000172	Glucose-methanol-choline oxidoreductase, N-terminal	8	9	8	7	9	9	25	25	25	25	1	1
IPR015915	Kelch-type beta propeller	12	12	12	11	13	12	36	36	36	36	1	1
IPR000629	ATP-dependent RNA helicase DEAD-box, conserved site	20	20	20	20	20	20	60	60	60	60	1	1
IPR014014	RNA helicase, DEAD-box type, Q motif	21	21	21	21	21	21	63	63	63	63	1	1
IPR001678	SAM-dependent methyltransferase RsmB/NOP2-type	3	3	3	3	3	3	9	9	9	9	1	1
IPR023267	RNA (C5-cytosine) methyltransferase	3	3	3	3	3	3	9	9	9	9	1	1
IPR002684	Biotin synthase/Biotin biosynthesis bifunctional protein BioAB	1	1	1	1	1	1	3	3	3	3	1	1
IPR010722	Biotin and thiamin synthesis-associated domain	1	1	1	1	1	1	3	3	3	3	1	1
IPR024177	Biotin synthase	1	1	1	1	1	1	3	3	3	3	1	1
IPR004472	Dethiobiotin synthase BioD	1	1	1	1	1	1	3	3	3	3	1	1
IPR010291	Ion channel regulatory protein, UNC-93	1	1	1	1	1	1	3	3	3	3	1	1
IPR003819	TauD/TfdA-like domain	5	5	5	5	5	5	15	15	15	15	1	1
IPR042098	Taurine dioxygenase TauD-like superfamily	5	5	5	5	5	5	15	15	15	15	1	1
IPR007292	Nuclear fusion protein Kar5	1	1	1	1	1	1	3	3	3	3	1	1
IPR000702	Ribosomal protein L6	2	2	2	2	2	2	6	6	6	6	1	1
IPR002358	Ribosomal protein L6, conserved site	1	1	1	1	1	1	3	3	3	3	1	1
IPR019906	Ribosomal protein L6, bacterial-type	1	1	1	1	1	1	3	3	3	3	1	1
IPR020040	Ribosomal protein L6, alpha-beta domain	2	2	2	2	2	2	6	6	6	6	1	1
IPR036789	Ribosomal protein L6, alpha-beta domain superfamily	2	2	2	2	2	2	6	6	6	6	1	1
IPR000760	Inositol monophosphatase-like	2	2	2	2	2	2	6	6	6	6	1	1
IPR006239	3(2),5 -bisphosphate nucleotidase HAL2	1	1	1	1	1	1	3	3	3	3	1	1
IPR020550	Inositol monophosphatase, conserved site	2	2	2	2	2	2	6	6	6	6	1	1
IPR020583	Inositol monophosphatase, metal-binding site	2	2	2	2	2	2	6	6	6	6	1	1
IPR038425	GAT domain superfamily	3	3	3	3	3	3	9	9	9	9	1	1
IPR044103	LAS seventeen-binding protein 5 , GAT domain	1	1	1	1	1	1	3	3	3	3	1	1
IPR002877	Ribosomal RNA methyltransferase, FtsJ domain	3	3	3	3	3	3	9	9	9	9	1	1
IPR015507	Ribosomal RNA large subunit methyltransferase E	2	2	2	2	2	2	6	6	6	6	1	1
IPR001433	Oxidoreductase FAD/NAD(P)-binding	9	9	9	9	9	9	27	27	27	27	1	1
IPR002869	Pyruvate-flavodoxin oxidoreductase, central domain	1	1	1	1	1	1	3	3	3	3	1	1
IPR003097	Sulfite reductase [NADPH] flavoprotein alpha-component-like, FAD-binding	4	4	4	4	4	4	12	12	12	12	1	1
IPR009014	Transketolase C-terminal/Pyruvate-ferredoxin oxidoreductase domain II	6	6	6	6	6	6	18	18	18	18	1	1
IPR019752	Pyruvate/ketoisovalerate oxidoreductase, catalytic domain	1	1	1	1	1	1	3	3	3	3	1	1
IPR023173	NADPH-cytochrome p450 reductase, FAD-binding, alpha-helical domain superfamily	4	4	4	4	4	4	12	12	12	12	1	1
IPR029055	Nucleophile aminohydrolases, N-terminal	26	24	25	25	25	25	75	75	75	75	1	1
IPR002713	FF domain	2	2	2	2	2	2	6	6	6	6	1	1
IPR036517	FF domain superfamily	2	2	2	2	2	2	6	6	6	6	1	1
IPR045148	Transcription elongation regulator 1-like	1	1	1	1	1	1	3	3	3	3	1	1
IPR012921	Spen paralogue and orthologue SPOC, C-terminal	1	1	1	1	1	1	3	3	3	3	1	1
IPR004882	Luc7-related	1	1	1	1	1	1	3	3	3	3	1	1
IPR007245	GPI transamidase component PIG-T	1	1	1	1	1	1	3	3	3	3	1	1
IPR000569	HECT domain	6	6	6	6	6	6	18	18	18	18	1	1
IPR035983	HECT, E3 ligase catalytic domain	6	6	6	6	6	6	18	18	18	18	1	1
IPR045322	E3 ubiquitin-protein ligase HECTD1/TRIP12-like	1	1	1	1	1	1	3	3	3	3	1	1
IPR004821	Cytidyltransferase-like domain	4	4	4	4	4	4	12	12	12	12	1	1
IPR045094	Nicotinamide/nicotinate mononucleotide adenylyltransferase, eukaryotic	1	1	1	1	1	1	3	3	3	3	1	1
IPR006384	HAD hydrolase, subfamily IA, Pyridoxal phosphate phosphatase-like	1	1	1	1	1	1	3	3	3	3	1	1
IPR003137	PA domain	5	5	5	5	5	5	15	15	15	15	1	1
IPR007365	Transferrin receptor-like, dimerisation domain	3	3	3	3	3	3	9	9	9	9	1	1
IPR007484	Peptidase M28	7	7	7	7	7	7	21	21	21	21	1	1
IPR036757	Transferrin receptor-like, dimerisation domain superfamily	3	3	3	3	3	3	9	9	9	9	1	1
IPR039373	Glutamate carboxypeptidase 2-like	3	3	3	3	3	3	9	9	9	9	1	1
IPR046450	PA domain superfamily	5	5	5	5	5	5	15	15	15	15	1	1
IPR001347	SIS domain	2	2	2	2	2	2	6	6	6	6	1	1
IPR035474	KpsF-like, SIS domain	1	1	1	1	1	1	3	3	3	3	1	1
IPR046348	SIS domain superfamily	3	3	3	3	3	3	9	9	9	9	1	1
IPR004033	UbiE/COQ5 methyltransferase	1	1	1	1	1	1	3	3	3	3	1	1
IPR023576	UbiE/COQ5 methyltransferase, conserved site	1	1	1	1	1	1	3	3	3	3	1	1
IPR021858	Fungal transcription factor	23	22	22	21	23	23	67	67	67	67	1	1
IPR005135	Endonuclease/exonuclease/phosphatase	8	8	8	8	8	8	24	24	24	24	1	1
IPR001017	Dehydrogenase, E1 component	3	3	3	3	3	3	9	9	9	9	1	1
IPR003954	RNA recognition motif domain, eukaryote	4	5	5	4	5	5	14	14	14	14	1	1
IPR001268	NADH:ubiquinone oxidoreductase, 30kDa subunit	1	1	1	1	1	1	3	3	3	3	1	1
IPR010218	NADH dehydrogenase, subunit C	1	1	1	1	1	1	3	3	3	3	1	1
IPR020396	NADH:ubiquinone oxidoreductase, 30kDa subunit, conserved site	1	1	1	1	1	1	3	3	3	3	1	1
IPR037232	NADH:ubiquinone oxidoreductase, 30kDa subunit superfamily	1	1	1	1	1	1	3	3	3	3	1	1
IPR015158	Bud22 domain	1	1	1	1	1	1	3	3	3	3	1	1
IPR037393	Bud22/Serum response factor-binding protein 1	1	1	1	1	1	1	3	3	3	3	1	1
IPR010044	Methylthioadenosine phosphorylase (MTAP)	1	1	1	1	1	1	3	3	3	3	1	1
IPR018099	Purine phosphorylase, family 2, conserved site	1	1	1	1	1	1	3	3	3	3	1	1
IPR001764	Glycoside hydrolase, family 3, N-terminal	4	4	4	4	4	4	12	12	12	12	1	1
IPR002772	Glycoside hydrolase family 3 C-terminal domain	3	3	3	3	3	3	9	9	9	9	1	1
IPR019800	Glycoside hydrolase, family 3, active site	2	2	2	2	2	2	6	6	6	6	1	1
IPR026891	Fibronectin type III-like domain	3	3	3	3	3	3	9	9	9	9	1	1
IPR036881	Glycoside hydrolase family 3 C-terminal domain superfamily	4	4	4	4	4	4	12	12	12	12	1	1
IPR036962	Glycoside hydrolase, family 3, N-terminal domain superfamily	4	4	4	4	4	4	12	12	12	12	1	1
IPR007590	Saf4/Yju2 protein	2	2	2	2	2	2	6	6	6	6	1	1
IPR004327	Phosphotyrosyl phosphatase activator, PTPA	2	2	2	2	2	2	6	6	6	6	1	1
IPR037218	PTPA superfamily	2	2	2	2	2	2	6	6	6	6	1	1
IPR043170	Phosphotyrosyl phosphatase activator, C-terminal lid domain	2	2	2	2	2	2	6	6	6	6	1	1
IPR004583	DNA repair protein Rad4	2	2	2	2	2	2	6	6	6	6	1	1
IPR018325	Rad4/PNGase transglutaminase-like fold	3	3	3	3	3	3	9	9	9	9	1	1
IPR018326	Rad4 beta-hairpin domain 1	2	2	2	2	2	2	6	6	6	6	1	1
IPR018327	Rad4 beta-hairpin domain 2	2	2	2	2	2	2	6	6	6	6	1	1
IPR018328	Rad4 beta-hairpin domain 3	2	2	2	2	2	2	6	6	6	6	1	1
IPR036985	Transglutaminase-like superfamily	2	2	2	2	2	2	6	6	6	6	1	1
IPR042488	Rad4, beta-hairpin domain 3 superfamily	2	2	2	2	2	2	6	6	6	6	1	1
IPR005607	BSD domain	2	2	2	2	2	2	6	6	6	6	1	1
IPR035925	BSD domain superfamily	1	1	1	1	1	1	3	3	3	3	1	1
IPR008812	GTP-binding nuclear protein Ran-related	1	1	1	1	1	1	3	3	3	3	1	1
IPR003285	Eukaryotic peptide chain release factor GTP-binding subunit	1	1	1	1	1	1	3	3	3	3	1	1
IPR019398	Pre-rRNA-processing protein TSR2	1	1	1	1	1	1	3	3	3	3	1	1
IPR019591	Mrp/NBP35 ATP-binding protein	3	3	3	3	3	3	9	9	9	9	1	1
IPR033756	Flagellum site-determining protein YlxH/ Fe-S cluster assembling factor NBP35	3	3	3	3	3	3	9	9	9	9	1	1
IPR044304	Iron-sulfur protein NUBPL-like	1	1	1	1	1	1	3	3	3	3	1	1
IPR012617	Apoptosis-antagonizing transcription factor, C-terminal	1	1	1	1	1	1	3	3	3	3	1	1
IPR025160	AATF leucine zipper-containing domain	1	1	1	1	1	1	3	3	3	3	1	1
IPR039223	Protein AATF/Bfr2	1	1	1	1	1	1	3	3	3	3	1	1
IPR002999	Tudor domain	2	2	2	2	2	2	6	6	6	6	1	1
IPR041297	DNA repair protein Crb2, Tudor domain	2	2	2	2	2	2	6	6	6	6	1	1
IPR043560	Zinc finger CCCH-type with G patch domain-containing protein	1	1	1	1	1	1	3	3	3	3	1	1
IPR003140	Phospholipase/carboxylesterase/thioesterase	4	4	5	4	5	4	13	13	13	13	1	1
IPR006186	Serine/threonine-specific protein phosphatase/bis(5-nucleosyl)-tetraphosphatase	8	8	8	8	8	8	24	24	24	24	1	1
IPR041751	PP2B, metallophosphatase domain	1	1	1	1	1	1	3	3	3	3	1	1
IPR043360	PP2B	1	1	1	1	1	1	3	3	3	3	1	1
IPR010255	Haem peroxidase superfamily	5	5	5	5	5	5	15	15	15	15	1	1
IPR019791	Haem peroxidase, animal-type	3	3	3	3	3	3	9	9	9	9	1	1
IPR034812	Psi-factor producing oxygenase, N-terminal heme peroxidase domain	3	3	3	3	3	3	9	9	9	9	1	1
IPR037120	Haem peroxidase domain superfamily, animal type	3	3	3	3	3	3	9	9	9	9	1	1
IPR018712	Domain of unknown function DUF2235	2	2	2	2	2	2	6	6	6	6	1	1
IPR000028	Chloroperoxidase	2	2	2	2	2	2	6	6	6	6	1	1
IPR039924	Protein ICln/Lot5/Saf5	1	1	1	1	1	1	3	3	3	3	1	1
IPR007527	Zinc finger, SWIM-type	2	2	2	2	2	2	6	6	6	6	1	1
IPR046341	SET domain superfamily	17	17	17	17	17	17	51	51	51	51	1	1
IPR024500	Domain of unknown function DUF3074	1	1	1	1	1	1	3	3	3	3	1	1
IPR018865	Serine-threonine protein kinase 19	1	1	1	1	1	1	3	3	3	3	1	1
IPR042171	Acyl-CoA thioesterase, double hotdog domain	3	3	3	3	3	3	9	9	9	9	1	1
IPR027528	Eukaryotic translation initiation factor 3 subunit M	1	1	1	1	1	1	3	3	3	3	1	1
IPR040750	eIF3 subunit M, C-terminal helix domain	1	1	1	1	1	1	3	3	3	3	1	1
IPR045237	Eukaryotic translation initiation factor 3 subunit M eIF3m/COP9 signalosome complex subunit 7 COPS7	2	2	2	2	2	2	6	6	6	6	1	1
IPR000850	Adenylate kinase/UMP-CMP kinase	3	3	3	3	3	3	9	9	9	9	1	1
IPR006266	UMP-CMP kinase	1	1	1	1	1	1	3	3	3	3	1	1
IPR022816	Condensin complex subunit 2/barren	1	1	1	1	1	1	3	3	3	3	1	1
IPR004837	Sodium/calcium exchanger membrane region	5	5	5	5	5	5	15	15	15	15	1	1
IPR000261	EH domain	4	4	4	4	4	4	12	12	12	12	1	1
IPR002048	EF-hand domain	21	21	21	21	21	21	63	63	63	63	1	1
IPR003124	WH2 domain	3	3	3	3	3	3	9	9	9	9	1	1
IPR000232	Heat shock factor (HSF)-type, DNA-binding	3	3	3	3	3	3	9	9	9	9	1	1
IPR027725	Heat shock transcription factor family	3	3	3	3	3	3	9	9	9	9	1	1
IPR000286	Histone deacetylase family	4	4	4	4	4	4	12	12	12	12	1	1
IPR017320	Histone deacetylase class II, eukaryotic-type	1	1	1	1	1	1	3	3	3	3	1	1
IPR017321	Histone deacetylase class II, yeast	1	1	1	1	1	1	3	3	3	3	1	1
IPR019154	Arb2 domain	1	1	1	1	1	1	3	3	3	3	1	1
IPR023696	Ureohydrolase domain superfamily	7	7	7	7	7	7	21	21	21	21	1	1
IPR023801	Histone deacetylase domain	4	4	4	4	4	4	12	12	12	12	1	1
IPR037138	Histone deacetylase domain superfamily	4	4	4	4	4	4	12	12	12	12	1	1
IPR006424	Glyceraldehyde-3-phosphate dehydrogenase, type I	1	1	1	1	1	1	3	3	3	3	1	1
IPR020828	Glyceraldehyde 3-phosphate dehydrogenase, NAD(P) binding domain	1	1	1	1	1	1	3	3	3	3	1	1
IPR020829	Glyceraldehyde 3-phosphate dehydrogenase, catalytic domain	1	1	1	1	1	1	3	3	3	3	1	1
IPR020830	Glyceraldehyde 3-phosphate dehydrogenase, active site	1	1	1	1	1	1	3	3	3	3	1	1
IPR020831	Glyceraldehyde/Erythrose phosphate dehydrogenase family	1	1	1	1	1	1	3	3	3	3	1	1
IPR012098	SRP-independent targeting protein 3	1	1	1	1	1	1	3	3	3	3	1	1
IPR002119	Histone H2A	2	2	2	2	2	2	6	6	6	6	1	1
IPR007125	Histone H2A/H2B/H3	6	6	6	6	6	6	18	18	18	18	1	1
IPR032454	Histone H2A, C-terminal domain	2	2	2	2	2	2	6	6	6	6	1	1
IPR007175	Ribonuclease P subunit, Rpr2/Snm1/Rpp21	2	2	2	2	2	2	6	6	6	6	1	1
IPR004457	Zinc finger, ZPR1-type	1	1	1	1	1	1	3	3	3	3	1	1
IPR040141	ZPR1 family	1	1	1	1	1	1	3	3	3	3	1	1
IPR042451	ZPR1, A/B domain	1	1	1	1	1	1	3	3	3	3	1	1
IPR042452	ZPR1, zinc finger domain	1	1	1	1	1	1	3	3	3	3	1	1
IPR024336	tRNA-splicing endonuclease, subunit Sen54, N-terminal	1	1	1	1	1	1	3	3	3	3	1	1
IPR024337	tRNA-splicing endonuclease, subunit Sen54	1	1	1	1	1	1	3	3	3	3	1	1
IPR001232	S-phase kinase-associated protein 1-like	2	2	2	2	2	2	6	6	6	6	1	1
IPR016073	SKP1 component, POZ domain	2	2	2	2	2	2	6	6	6	6	1	1
IPR039948	Elongin-C	1	1	1	1	1	1	3	3	3	3	1	1
IPR000594	THIF-type NAD/FAD binding fold	8	8	8	8	8	8	24	24	24	24	1	1
IPR019572	Ubiquitin-activating enzyme, SCCH domain	2	2	2	2	2	2	6	6	6	6	1	1
IPR028077	Ubiquitin/SUMO-activating enzyme ubiquitin-like domain	1	1	1	1	1	1	3	3	3	3	1	1
IPR030661	SUMO-activating enzyme subunit Uba2	1	1	1	1	1	1	3	3	3	3	1	1
IPR035985	Ubiquitin-activating enzyme	8	8	8	8	8	8	24	24	24	24	1	1
IPR045886	ThiF/MoeB/HesA family	8	8	8	8	8	8	24	24	24	24	1	1
IPR019438	Queuosine salvage protein family	1	1	1	1	1	1	3	3	3	3	1	1
IPR008721	Origin recognition complex, subunit 6	1	1	1	1	1	1	3	3	3	3	1	1
IPR007218	DNA polymerase delta, subunit 4	1	1	1	1	1	1	3	3	3	3	1	1
IPR013650	ATP-grasp fold, succinyl-CoA synthetase-type	2	2	2	2	2	2	6	6	6	6	1	1
IPR032263	ATP-citrate synthase, citrate-binding domain	1	1	1	1	1	1	3	3	3	3	1	1
IPR002020	Citrate synthase	3	3	3	3	3	3	9	9	9	9	1	1
IPR016143	Citrate synthase-like, small alpha subdomain	3	3	3	3	3	3	9	9	9	9	1	1
IPR017440	ATP-citrate lyase/succinyl-CoA ligase, active site	2	2	2	2	2	2	6	6	6	6	1	1
IPR033847	ATP-citrate lyase/succinyl-CoA ligase, conserved site	2	2	2	2	2	2	6	6	6	6	1	1
IPR036969	Citrate synthase superfamily	3	3	3	3	3	3	9	9	9	9	1	1
IPR002759	RNase P subunit Pop5/Rpp14/Rnp2-like	1	1	1	1	1	1	3	3	3	3	1	1
IPR004130	GPN-loop GTPase	3	3	3	3	3	3	9	9	9	9	1	1
IPR004788	Ribose 5-phosphate isomerase, type A	1	1	1	1	1	1	3	3	3	3	1	1
IPR030667	NEDD8-activating enzyme E1 regulatory subunit APP-BP1	1	1	1	1	1	1	3	3	3	3	1	1
IPR018369	Chaperonin GroES, conserved site	1	1	1	1	1	1	3	3	3	3	1	1
IPR020818	GroES chaperonin family	1	1	1	1	1	1	3	3	3	3	1	1
IPR037124	GroES chaperonin superfamily	1	1	1	1	1	1	3	3	3	3	1	1
IPR007854	Pre-mRNA polyadenylation factor Fip1 domain	1	1	1	1	1	1	3	3	3	3	1	1
IPR007005	XAP5 protein	1	1	1	1	1	1	3	3	3	3	1	1
IPR042448	E3 ubiquitin-protein ligase CCNB1IP1	1	1	1	1	1	1	3	3	3	3	1	1
IPR024882	Nucleoporin p58/p45/NUP49	1	1	1	1	1	1	3	3	3	3	1	1
IPR025574	Nucleoporin FG repeat	2	2	2	2	2	2	6	6	6	6	1	1
IPR002480	DAHP synthetase, class II	1	1	1	1	1	1	3	3	3	3	1	1
IPR004176	Clp, repeat (R) domain	1	1	1	1	1	1	3	3	3	3	1	1
IPR018368	ClpA/B, conserved site 1	2	2	2	2	2	2	6	6	6	6	1	1
IPR019489	Clp ATPase, C-terminal	2	3	3	3	3	2	8	8	8	8	1	1
IPR028299	ClpA/B, conserved site 2	2	2	2	2	2	2	6	6	6	6	1	1
IPR036628	Clp, N-terminal domain superfamily	1	1	1	1	1	1	3	3	3	3	1	1
IPR041546	ClpA/ClpB, AAA lid domain	2	2	2	2	2	2	6	6	6	6	1	1
IPR018626	Protein LCHN/Anr2	1	1	1	1	1	1	3	3	3	3	1	1
IPR028115	Domain of unknown function DUF4484	1	1	1	1	1	1	3	3	3	3	1	1
IPR019605	Misato Segment II tubulin-like domain	1	1	1	1	1	1	3	3	3	3	1	1
IPR029209	DML1/Misato, tubulin domain	1	1	1	1	1	1	3	3	3	3	1	1
IPR036525	Tubulin/FtsZ, GTPase domain superfamily	5	5	5	5	5	5	15	15	15	15	1	1
IPR001406	Pseudouridine synthase I, TruA	2	2	2	2	2	2	6	6	6	6	1	1
IPR020094	Pseudouridine synthase TruA/RsuA/RluB/E/F, N-terminal	2	2	2	2	2	2	6	6	6	6	1	1
IPR020095	Pseudouridine synthase I, TruA, C-terminal	2	2	2	2	2	2	6	6	6	6	1	1
IPR020097	Pseudouridine synthase I, TruA, alpha/beta domain	2	2	2	2	2	2	6	6	6	6	1	1
IPR019328	GPI-GlcNAc transferase complex, PIG-H component, conserved domain	1	1	1	1	1	1	3	3	3	3	1	1
IPR044215	Phosphatidylinositol N-acetylglucosaminyltransferase subunit H	1	1	1	1	1	1	3	3	3	3	1	1
IPR039732	Ubiquitin-like modifier Hub1/Ubl5	1	1	1	1	1	1	3	3	3	3	1	1
[truncated: 5,658 more rows]
